# Supplementary material for: The deregulated microRNAome contributes to the cellular response to aneuploidy
Source: BMC Genomics. 2018 Mar 14;19:197. doi: 10.1186/s12864-018-4556-6 (PMC6389165; doi:10.1186/s12864-018-4556-6)
Supplement: Supplementary file 3 — Table S2. Functional annotation clustering. Complete results of the DAVID analysis of functional annotation clustering of microRNAs targets deregulation. (XLSX 114 kb) [file 12864_2018_4556_MOESM3_ESM.xlsx]

## Sheet: HCT116 5_4
HCT116 5/4 DAVID functional annotation clustering of "Cellular Development, Cellular Growth and Proliferation" microRNA target genes that are significantly deregulated (log2 fold change >0.6 or <-0.6) and have inverse expression to microRNA expression
Annotation Cluster 1	Enrichment Score: 3.129905988047917
Category	Term	Count	%	PValue	Genes	List Total	Pop Hits	Pop Total	Fold Enrichment	Bonferroni	Benjamini	FDR
UP_KEYWORDS	Cell cycle	17	12.8788	4.45807e-06	HAUS3, RABGAP1, CHEK1, CDC20, HMGA2, CDK4, RPS6KA3, CDKN1A, SASS6, RCC2, PTP4A1, KIF20B, BRD7, CDK2AP1, BUB1B, SKA1, E4F1	132	640	20042	4.03307	0.000935759	0.000133733	0.00563221
GOTERM_BP_DIRECT	GO:0007067~mitotic nuclear division	10	7.57576	7.17073e-05	HAUS3, NOLC1, RCC2, KIF15, KIF20B, BUB1B, CDC20, E4F1, SKA1, HMGA2	121	242	16412	5.60481	0.0719317	0.036637	0.113815
UP_KEYWORDS	Mitosis	8	6.06061	0.00148856	HAUS3, RCC2, KIF20B, BUB1B, CDC20, E4F1, SKA1, HMGA2	132	256	20042	4.74479	0.268626	0.0280386	1.86446
GOTERM_BP_DIRECT	GO:0051301~cell division	9	6.81818	0.00267563	HAUS3, RCC2, KIF20B, BUB1B, CDC20, E4F1, SKA1, HMGA2, CDK4	121	325	16412	3.75608	0.938521	0.243389	4.16552
UP_KEYWORDS	Cell division	9	6.81818	0.00344162	HAUS3, RCC2, KIF20B, BUB1B, CDC20, E4F1, SKA1, HMGA2, CDK4	132	378	20042	3.61508	0.515185	0.050399	4.26217
UP_KEYWORDS	Microtubule	6	4.54545	0.0379225	HAUS3, RCC2, KIF15, KIF20B, SKA1, CEP170B	132	282	20042	3.2305	0.999702	0.277289	38.6415
Annotation Cluster 2	Enrichment Score: 1.7992820440114798
Category	Term	Count	%	PValue	Genes	List Total	Pop Hits	Pop Total	Fold Enrichment	Bonferroni	Benjamini	FDR
GOTERM_BP_DIRECT	GO:0000122~negative regulation of transcription from RNA polymerase II promoter	16	12.1212	0.000245779	TBL1XR1, EHMT1, MTDH, NFKB1, WHSC1, HMGA2, SAP30, AHRR, NOTCH1, BPTF, ID1, GATAD2A, PIAS1, E4F1, PARP1, SMARCA4	121	721	16412	3.00996	0.225771	0.0817594	0.3896
UP_KEYWORDS	Transcription	24	18.1818	0.0343109	NKRF, MEAF6, TBL1XR1, ZNF292, AFF4, POLR3A, NFKB1, WHSC1, HMGA2, TTF2, SAP30, NOTCH1, AHRR, BPTF, HIF1AN, ID1, GATAD2A, BRD7, SETD7, PIAS1, E4F1, PARP1, APEX1, SMARCA4	132	2375	20042	1.53432	0.999346	0.27296	35.667
UP_KEYWORDS	Transcription regulation	23	17.4242	0.0445551	NKRF, MEAF6, TBL1XR1, ZNF292, AFF4, NFKB1, WHSC1, HMGA2, TTF2, SAP30, NOTCH1, AHRR, BPTF, HIF1AN, ID1, GATAD2A, BRD7, SETD7, PIAS1, E4F1, PARP1, APEX1, SMARCA4	132	2309	20042	1.51242	0.99993	0.289535	43.7766
GOTERM_BP_DIRECT	GO:0006351~transcription, DNA-templated	18	13.6364	0.169043	NKRF, MEAF6, TBL1XR1, POLR3A, WHSC1, SAP30, AHRR, BPTF, HIF1AN, ID1, GATAD2A, BRD7, SETD7, PIAS1, E4F1, PARP1, APEX1, SMARCA4	121	1811	16412	1.34813	1	0.941272	94.7173
Annotation Cluster 3	Enrichment Score: 1.7873561263085416
Category	Term	Count	%	PValue	Genes	List Total	Pop Hits	Pop Total	Fold Enrichment	Bonferroni	Benjamini	FDR
UP_SEQ_FEATURE	domain:LisH	3	2.27273	0.0143117	TBL1XR1, NOLC1, RMND5A	132	28	20064	16.2857	0.999878	0.72392	19.2724
INTERPRO	IPR006594:LisH dimerisation motif	3	2.27273	0.0159721	TBL1XR1, NOLC1, RMND5A	127	28	18205	15.3585	0.997902	0.87198	20.0012
SMART	SM00667:SM00667	3	2.27273	0.0190054	TBL1XR1, NOLC1, RMND5A	73	28	9460	13.8845	0.815217	0.570136	18.7663
Annotation Cluster 4	Enrichment Score: 1.7031766161388402
Category	Term	Count	%	PValue	Genes	List Total	Pop Hits	Pop Total	Fold Enrichment	Bonferroni	Benjamini	FDR
UP_SEQ_FEATURE	domain:Helicase C-terminal	5	3.78788	0.0055126	DDX18, EP400, TTF2, SMARCA4, DDX42	132	108	20064	7.03704	0.96841	0.683881	7.88185
UP_SEQ_FEATURE	domain:Helicase ATP-binding	5	3.78788	0.00666207	DDX18, EP400, TTF2, SMARCA4, DDX42	132	114	20064	6.66667	0.984667	0.648108	9.45057
INTERPRO	IPR001650:Helicase, C-terminal	5	3.78788	0.00673917	DDX18, EP400, TTF2, SMARCA4, DDX42	127	108	18205	6.63641	0.924968	0.924968	8.94626
INTERPRO	IPR014001:Helicase, superfamily 1/2, ATP-binding domain	5	3.78788	0.00718383	DDX18, EP400, TTF2, SMARCA4, DDX42	127	110	18205	6.51575	0.936793	0.748589	9.50959
SMART	SM00487:SM00487	5	3.78788	0.00941392	DDX18, EP400, TTF2, SMARCA4, DDX42	73	109	9460	5.94445	0.564974	0.564974	9.73774
UP_KEYWORDS	Helicase	5	3.78788	0.0138233	DDX18, EP400, TTF2, SMARCA4, DDX42	132	141	20042	5.38416	0.946236	0.157979	16.1267
INTERPRO	IPR000330:SNF2-related	3	2.27273	0.0205855	EP400, TTF2, SMARCA4	127	32	18205	13.4387	0.999653	0.863528	25.0456
SMART	SM00490:SM00490	4	3.0303	0.0467599	DDX18, TTF2, SMARCA4, DDX42	73	106	9460	4.89015	0.985216	0.651301	40.4711
INTERPRO	IPR027417:P-loop containing nucleoside triphosphate hydrolase	11	8.33333	0.0800896	RAD51C, MSH6, DDX18, ARL15, KIF15, KIF20B, PAPSS2, EP400, TTF2, SMARCA4, DDX42	127	871	18205	1.81035	1	0.971347	68.5575
UP_KEYWORDS	Hydrolase	12	9.09091	0.521087	DDX18, NCEH1, SMPDL3B, PTP4A1, PTP4A2, FASN, ATP1A1, APEX1, EP400, TTF2, SMARCA4, DDX42	132	1653	20042	1.10224	1	0.886687	99.9909
Annotation Cluster 5	Enrichment Score: 1.568944164725013
Category	Term	Count	%	PValue	Genes	List Total	Pop Hits	Pop Total	Fold Enrichment	Bonferroni	Benjamini	FDR
GOTERM_CC_DIRECT	GO:0001725~stress fiber	4	3.0303	0.00650638	LIMA1, PTK2, ENAH, ZYX	128	53	17701	10.4369	0.759016	0.146247	7.96219
GOTERM_CC_DIRECT	GO:0005925~focal adhesion	9	6.81818	0.00723921	EGFR, LIMA1, RSU1, PTK2, ENAH, TGM2, ZYX, PLEC, MPRIP	128	391	17701	3.18312	0.794824	0.146482	8.8214
UP_KEYWORDS	Actin-binding	6	4.54545	0.0310677	LIMA1, ENAH, DIAPH1, SSFA2, PLEC, MPRIP	132	267	20042	3.41199	0.998677	0.260115	32.8833
GOTERM_MF_DIRECT	GO:0003779~actin binding	6	4.54545	0.0712523	PTK2, ENAH, CGN, DIAPH1, PLEC, MPRIP	128	287	16483	2.69213	1	0.740502	62.6074
UP_KEYWORDS	Cell junction	8	6.06061	0.137132	LIMA1, PTK2, ENAH, MTDH, TIAM1, CGN, ZYX, PLEC	132	654	20042	1.85729	1	0.505372	84.4863
Annotation Cluster 6	Enrichment Score: 1.5521347969849448
Category	Term	Count	%	PValue	Genes	List Total	Pop Hits	Pop Total	Fold Enrichment	Bonferroni	Benjamini	FDR
UP_SEQ_FEATURE	domain:Bromo	3	2.27273	0.0153068	BPTF, BRD7, SMARCA4	132	29	20064	15.7241	0.999935	0.700336	20.4744
UP_KEYWORDS	Bromodomain	3	2.27273	0.0268348	BPTF, BRD7, SMARCA4	132	39	20042	11.6795	0.996695	0.238157	29.0833
INTERPRO	IPR001487:Bromodomain	3	2.27273	0.0356809	BPTF, BRD7, SMARCA4	127	43	18205	10.0009	0.999999	0.901653	39.5631
SMART	SM00297:SM00297	3	2.27273	0.0422126	BPTF, BRD7, SMARCA4	73	43	9460	9.0411	0.977526	0.717797	37.322
Annotation Cluster 7	Enrichment Score: 1.491507136721714
Category	Term	Count	%	PValue	Genes	List Total	Pop Hits	Pop Total	Fold Enrichment	Bonferroni	Benjamini	FDR
KEGG_PATHWAY	hsa05160:Hepatitis C	6	4.54545	0.00486004	PPP2R1B, EGFR, CDKN1A, MAPK9, NFKB1, PIAS1	59	132	6891	5.30894	0.532341	0.532341	5.68906
KEGG_PATHWAY	hsa05161:Hepatitis B	5	3.78788	0.0325037	CDKN1A, MAPK9, NFKB1, FADD, CDK4	59	144	6891	4.05544	0.994228	0.327346	32.7849
KEGG_PATHWAY	hsa05169:Epstein-Barr virus infection	4	3.0303	0.212278	CDKN1A, MAPK9, POLR3A, NFKB1	59	189	6891	2.47189	1	0.614973	94.3229
Annotation Cluster 8	Enrichment Score: 1.4776837630417388
Category	Term	Count	%	PValue	Genes	List Total	Pop Hits	Pop Total	Fold Enrichment	Bonferroni	Benjamini	FDR
GOTERM_MF_DIRECT	GO:0008017~microtubule binding	6	4.54545	0.0161896	RCC2, TIAM1, CGN, KIF15, KIF20B, SKA1	128	191	16483	4.04524	0.991486	0.379111	19.5241
UP_KEYWORDS	Microtubule	6	4.54545	0.0379225	HAUS3, RCC2, KIF15, KIF20B, SKA1, CEP170B	132	282	20042	3.2305	0.999702	0.277289	38.6415
GOTERM_CC_DIRECT	GO:0005874~microtubule	6	4.54545	0.060092	HAUS3, RCC2, TIAM1, KIF15, KIF20B, CEP170B	128	293	17701	2.83186	0.999999	0.570179	54.512
Annotation Cluster 9	Enrichment Score: 1.388862032143569
Category	Term	Count	%	PValue	Genes	List Total	Pop Hits	Pop Total	Fold Enrichment	Bonferroni	Benjamini	FDR
GOTERM_MF_DIRECT	GO:0003714~transcription corepressor activity	7	5.30303	0.00433004	TBL1XR1, SAP30, BRD7, E4F1, PIAS1, APEX1, SMARCA4	128	198	16483	4.5526	0.718358	0.223861	5.61132
UP_KEYWORDS	Repressor	8	6.06061	0.0930947	NKRF, TBL1XR1, SAP30, ID1, GATAD2A, E4F1, APEX1, SMARCA4	132	591	20042	2.05527	1	0.44362	70.9038
GOTERM_BP_DIRECT	GO:0006351~transcription, DNA-templated	18	13.6364	0.169043	NKRF, MEAF6, TBL1XR1, POLR3A, WHSC1, SAP30, AHRR, BPTF, HIF1AN, ID1, GATAD2A, BRD7, SETD7, PIAS1, E4F1, PARP1, APEX1, SMARCA4	121	1811	16412	1.34813	1	0.941272	94.7173
Annotation Cluster 10	Enrichment Score: 1.3771832514879976
Category	Term	Count	%	PValue	Genes	List Total	Pop Hits	Pop Total	Fold Enrichment	Bonferroni	Benjamini	FDR
KEGG_PATHWAY	hsa05160:Hepatitis C	6	4.54545	0.00486004	PPP2R1B, EGFR, CDKN1A, MAPK9, NFKB1, PIAS1	59	132	6891	5.30894	0.532341	0.532341	5.68906
KEGG_PATHWAY	hsa05142:Chagas disease (American trypanosomiasis)	4	3.0303	0.056726	PPP2R1B, MAPK9, NFKB1, FADD	59	104	6891	4.49218	0.999889	0.39717	50.4459
KEGG_PATHWAY	hsa04071:Sphingolipid signaling pathway	3	2.27273	0.267934	PPP2R1B, MAPK9, NFKB1	59	120	6891	2.91992	1	0.652745	97.6475
Annotation Cluster 11	Enrichment Score: 1.350221786843789
Category	Term	Count	%	PValue	Genes	List Total	Pop Hits	Pop Total	Fold Enrichment	Bonferroni	Benjamini	FDR
KEGG_PATHWAY	hsa05160:Hepatitis C	6	4.54545	0.00486004	PPP2R1B, EGFR, CDKN1A, MAPK9, NFKB1, PIAS1	59	132	6891	5.30894	0.532341	0.532341	5.68906
KEGG_PATHWAY	hsa05212:Pancreatic cancer	4	3.0303	0.0164023	EGFR, MAPK9, NFKB1, CDK4	59	64	6891	7.29979	0.924224	0.576834	18.0314
KEGG_PATHWAY	hsa05200:Pathways in cancer	8	6.06061	0.0455363	EGFR, MSH6, CDKN1A, PTK2, MAPK9, NFKB1, FADD, CDK4	59	393	6891	2.37754	0.999304	0.365174	42.8975
KEGG_PATHWAY	hsa05120:Epithelial cell signaling in Helicobacter pylori infection	3	2.27273	0.108873	EGFR, MAPK9, NFKB1	59	67	6891	5.2297	1	0.512894	74.9883
KEGG_PATHWAY	hsa04014:Ras signaling pathway	5	3.78788	0.121683	EGFR, TIAM1, MAPK9, NFKB1, RASA1	59	226	6891	2.584	1	0.514646	78.9844
KEGG_PATHWAY	hsa04010:MAPK signaling pathway	5	3.78788	0.164672	EGFR, RPS6KA3, MAPK9, NFKB1, RASA1	59	254	6891	2.29915	1	0.562013	88.5048
Annotation Cluster 12	Enrichment Score: 1.3245379593029176
Category	Term	Count	%	PValue	Genes	List Total	Pop Hits	Pop Total	Fold Enrichment	Bonferroni	Benjamini	FDR
UP_KEYWORDS	Chromatin regulator	8	6.06061	0.0028324	TBL1XR1, MEAF6, EHMT1, BPTF, SETD7, WHSC1, EP400, SMARCA4	132	287	20042	4.23229	0.448794	0.0447852	3.52009
UP_KEYWORDS	Chromosome	7	5.30303	0.0380096	MSH6, EHMT1, RCC2, SETD7, BUB1B, WHSC1, SKA1	132	378	20042	2.81173	0.999708	0.268741	38.7116
UP_SEQ_FEATURE	domain:SET	3	2.27273	0.0407521	EHMT1, SETD7, WHSC1	132	49	20064	9.30612	1	0.925753	46.0934
INTERPRO	IPR001214:SET domain	3	2.27273	0.0486212	EHMT1, SETD7, WHSC1	127	51	18205	8.43214	1	0.934593	49.8834
SMART	SM00317:SM00317	3	2.27273	0.0495668	EHMT1, SETD7, WHSC1	73	47	9460	8.27164	0.988595	0.591286	42.3425
KEGG_PATHWAY	hsa00310:Lysine degradation	3	2.27273	0.0706408	EHMT1, SETD7, WHSC1	59	52	6891	6.73827	0.999989	0.435281	58.554
UP_KEYWORDS	S-adenosyl-L-methionine	4	3.0303	0.105834	EHMT1, DPH5, SETD7, WHSC1	132	174	20042	3.49042	1	0.479278	75.666
GOTERM_CC_DIRECT	GO:0005694~chromosome	3	2.27273	0.119623	EHMT1, SETD7, WHSC1	128	83	17701	4.9984	1	0.733553	80.1982
UP_KEYWORDS	Methyltransferase	4	3.0303	0.126897	EHMT1, DPH5, SETD7, WHSC1	132	189	20042	3.2134	1	0.484556	81.9939
Annotation Cluster 13	Enrichment Score: 1.31398465931913
Category	Term	Count	%	PValue	Genes	List Total	Pop Hits	Pop Total	Fold Enrichment	Bonferroni	Benjamini	FDR
GOTERM_BP_DIRECT	GO:0048011~neurotrophin TRK receptor signaling pathway	11	8.33333	0.000643349	EGFR, CDKN1A, PTK2, IRS2, RPS6KA3, TIAM1, SQSTM1, NFKB1, RICTOR, VAV2, RASA1	121	395	16412	3.77722	0.488261	0.154211	1.0168
GOTERM_BP_DIRECT	GO:0038095~Fc-epsilon receptor signaling pathway	9	6.81818	0.00220679	EGFR, CDKN1A, PTK2, IRS2, MAPK9, NFKB1, RICTOR, VAV2, RASA1	121	315	16412	3.87532	0.899722	0.280029	3.44757
GOTERM_BP_DIRECT	GO:0009790~embryo development	4	3.0303	0.00266855	PTK2, EHMT1, RICTOR, RASA1	121	38	16412	14.2775	0.938065	0.265874	4.15471
GOTERM_BP_DIRECT	GO:0030335~positive regulation of cell migration	6	4.54545	0.00970349	EGFR, PTK2, IRS2, NOTCH1, DIAPH1, PTP4A1	121	177	16412	4.59784	0.999961	0.570824	14.3456
GOTERM_BP_DIRECT	GO:0051897~positive regulation of protein kinase B signaling	4	3.0303	0.0229361	EGFR, PTK2, MTDH, RICTOR	121	83	16412	6.53669	1	0.683431	30.8216
KEGG_PATHWAY	hsa04068:FoxO signaling pathway	5	3.78788	0.0246106	EGFR, CDKN1A, IRS2, SETD7, MAPK9	59	132	6891	4.42411	0.979499	0.350739	25.8875
GOTERM_BP_DIRECT	GO:0045087~innate immune response	13	9.84848	0.0280475	EGFR, CD55, CDKN1A, PTK2, IRS2, RPS6KA3, MAPK9, POLR3A, NFKB1, FADD, RICTOR, VAV2, RASA1	121	883	16412	1.99691	1	0.67987	36.3504
GOTERM_BP_DIRECT	GO:0007265~Ras protein signal transduction	6	4.54545	0.0320371	EGFR, RSU1, CDKN1A, PTK2, IRS2, RASA1	121	241	16412	3.37684	1	0.689275	40.3751
KEGG_PATHWAY	hsa04012:ErbB signaling pathway	4	3.0303	0.0364573	EGFR, CDKN1A, PTK2, MAPK9	59	87	6891	5.36996	0.996953	0.338886	36.0138
GOTERM_BP_DIRECT	GO:0048010~vascular endothelial growth factor receptor signaling pathway	6	4.54545	0.0554395	EGFR, PTK2, IRS2, RICTOR, VAV2, RASA1	121	281	16412	2.89615	1	0.807811	59.5765
GOTERM_BP_DIRECT	GO:0048015~phosphatidylinositol-mediated signaling	4	3.0303	0.0590329	EGFR, CDKN1A, IRS2, RICTOR	121	121	16412	4.48385	1	0.794754	61.9508
GOTERM_BP_DIRECT	GO:0008543~fibroblast growth factor receptor signaling pathway	6	4.54545	0.0632426	EGFR, CDKN1A, PTK2, IRS2, RICTOR, RASA1	121	292	16412	2.78705	1	0.794358	64.5659
GOTERM_BP_DIRECT	GO:0007173~epidermal growth factor receptor signaling pathway	6	4.54545	0.0883904	EGFR, CDKN1A, PTK2, IRS2, RICTOR, RASA1	121	323	16412	2.51956	1	0.85438	76.9994
GOTERM_BP_DIRECT	GO:0007411~axon guidance	8	6.06061	0.0989027	EGFR, PTK2, ENAH, IRS2, RPS6KA3, TIAM1, VAV2, RASA1	121	537	16412	2.02065	1	0.865693	80.8686
GOTERM_BP_DIRECT	GO:0008284~positive regulation of cell proliferation	7	5.30303	0.122113	EGFR, PTK2, IRS2, NOTCH1, KIF20B, CDC20, CDK4	121	461	16412	2.05955	1	0.895611	87.3594
KEGG_PATHWAY	hsa05205:Proteoglycans in cancer	4	3.0303	0.232251	EGFR, CDKN1A, PTK2, TIAM1	59	198	6891	2.35953	1	0.625311	95.831
GOTERM_BP_DIRECT	GO:0000186~activation of MAPKK activity	4	3.0303	0.23703	EGFR, PTK2, IRS2, RASA1	121	230	16412	2.35889	1	0.975416	98.6381
GOTERM_BP_DIRECT	GO:0000165~MAPK cascade	4	3.0303	0.264445	EGFR, PTK2, IRS2, RASA1	121	244	16412	2.22355	1	0.982527	99.2383
GOTERM_BP_DIRECT	GO:0008286~insulin receptor signaling pathway	4	3.0303	0.382154	EGFR, PTK2, IRS2, RASA1	121	303	16412	1.79058	1	0.997058	99.9522
UP_SEQ_FEATURE	domain:PH	3	2.27273	0.476766	IRS2, VAV2, RASA1	132	245	20064	1.86122	1	0.999999	99.9934
GOTERM_BP_DIRECT	GO:0007165~signal transduction	8	6.06061	0.639727	EGFR, RSU1, IRS2, RPS6KA3, ZYX, VAV2, CDK4, RASA1	121	1036	16412	1.04739	1	0.999978	100
Annotation Cluster 14	Enrichment Score: 1.2863537840004131
Category	Term	Count	%	PValue	Genes	List Total	Pop Hits	Pop Total	Fold Enrichment	Bonferroni	Benjamini	FDR
KEGG_PATHWAY	hsa04964:Proximal tubule bicarbonate reclamation	3	2.27273	0.0157272	ATP1B3, ATP1A1, CA2	59	23	6891	15.2343	0.915663	0.709592	17.3524
KEGG_PATHWAY	hsa04976:Bile secretion	4	3.0303	0.0200279	NCEH1, ATP1B3, ATP1A1, CA2	59	69	6891	6.77082	0.957407	0.468054	21.5911
KEGG_PATHWAY	hsa04971:Gastric acid secretion	3	2.27273	0.125423	ATP1B3, ATP1A1, CA2	59	73	6891	4.79986	1	0.501863	80.0356
KEGG_PATHWAY	hsa04972:Pancreatic secretion	3	2.27273	0.181101	ATP1B3, ATP1A1, CA2	59	92	6891	3.80859	1	0.589554	90.9468
Annotation Cluster 15	Enrichment Score: 1.2238949556247054
Category	Term	Count	%	PValue	Genes	List Total	Pop Hits	Pop Total	Fold Enrichment	Bonferroni	Benjamini	FDR
KEGG_PATHWAY	hsa05166:HTLV-I infection	7	5.30303	0.0195972	CDKN1A, BUB1B, CHEK1, NFKB1, CDC20, CDK4, CANX	59	255	6891	3.20618	0.954385	0.537856	21.1757
KEGG_PATHWAY	hsa04110:Cell cycle	5	3.78788	0.0200728	CDKN1A, BUB1B, CHEK1, CDC20, CDK4	59	124	6891	4.70954	0.95771	0.409745	21.6342
KEGG_PATHWAY	hsa05161:Hepatitis B	5	3.78788	0.0325037	CDKN1A, MAPK9, NFKB1, FADD, CDK4	59	144	6891	4.05544	0.994228	0.327346	32.7849
BIOCARTA	h_atmPathway:ATM Signaling Pathway	3	2.27273	0.0369242	CDKN1A, CHEK1, NFKB1	25	21	1627	9.29714	0.97588	0.844692	34.0849
KEGG_PATHWAY	hsa05200:Pathways in cancer	8	6.06061	0.0455363	EGFR, MSH6, CDKN1A, PTK2, MAPK9, NFKB1, FADD, CDK4	59	393	6891	2.37754	0.999304	0.365174	42.8975
BIOCARTA	h_raccycdPathway:Influence of Ras and Rho proteins on G1 to S Transition	3	2.27273	0.0584981	CDKN1A, NFKB1, CDK4	25	27	1627	7.23111	0.99744	0.863196	48.7159
KEGG_PATHWAY	hsa05203:Viral carcinogenesis	5	3.78788	0.0932372	CDKN1A, CHEK1, NFKB1, CDC20, CDK4	59	205	6891	2.8487	1	0.516676	69.1708
KEGG_PATHWAY	hsa04115:p53 signaling pathway	3	2.27273	0.106176	CDKN1A, CHEK1, CDK4	59	66	6891	5.30894	1	0.517899	74.0629
KEGG_PATHWAY	hsa05220:Chronic myeloid leukemia	3	2.27273	0.122623	CDKN1A, NFKB1, CDK4	59	72	6891	4.86653	1	0.505256	79.2534
GOTERM_BP_DIRECT	GO:0009636~response to toxic substance	3	2.27273	0.138107	CDKN1A, MAPK9, CDK4	121	89	16412	4.57201	1	0.910853	90.5604
KEGG_PATHWAY	hsa04151:PI3K-Akt signaling pathway	6	4.54545	0.163383	PPP2R1B, EGFR, CDKN1A, PTK2, NFKB1, CDK4	59	345	6891	2.03125	1	0.569708	88.2897
Annotation Cluster 16	Enrichment Score: 1.2130869905124868
Category	Term	Count	%	PValue	Genes	List Total	Pop Hits	Pop Total	Fold Enrichment	Bonferroni	Benjamini	FDR
GOTERM_BP_DIRECT	GO:0043066~negative regulation of apoptotic process	9	6.81818	0.0268511	EGFR, CDKN1A, PTK2, RPS6KA3, MTDH, ID1, SQSTM1, NFKB1, HMGA2	121	488	16412	2.50149	1	0.678052	35.0948
KEGG_PATHWAY	hsa05202:Transcriptional misregulation in cancer	5	3.78788	0.0523083	CDKN1A, PTK2, NFKB1, WHSC1, HMGA2	59	168	6891	3.47609	0.999771	0.389218	47.5825
KEGG_PATHWAY	hsa04151:PI3K-Akt signaling pathway	6	4.54545	0.163383	PPP2R1B, EGFR, CDKN1A, PTK2, NFKB1, CDK4	59	345	6891	2.03125	1	0.569708	88.2897
Annotation Cluster 17	Enrichment Score: 1.1859287678243247
Category	Term	Count	%	PValue	Genes	List Total	Pop Hits	Pop Total	Fold Enrichment	Bonferroni	Benjamini	FDR
KEGG_PATHWAY	hsa05160:Hepatitis C	6	4.54545	0.00486004	PPP2R1B, EGFR, CDKN1A, MAPK9, NFKB1, PIAS1	59	132	6891	5.30894	0.532341	0.532341	5.68906
KEGG_PATHWAY	hsa05200:Pathways in cancer	8	6.06061	0.0455363	EGFR, MSH6, CDKN1A, PTK2, MAPK9, NFKB1, FADD, CDK4	59	393	6891	2.37754	0.999304	0.365174	42.8975
KEGG_PATHWAY	hsa05215:Prostate cancer	3	2.27273	0.163084	EGFR, CDKN1A, NFKB1	59	86	6891	4.0743	1	0.580169	88.2393
KEGG_PATHWAY	hsa04151:PI3K-Akt signaling pathway	6	4.54545	0.163383	PPP2R1B, EGFR, CDKN1A, PTK2, NFKB1, CDK4	59	345	6891	2.03125	1	0.569708	88.2897
KEGG_PATHWAY	hsa04066:HIF-1 signaling pathway	3	2.27273	0.199408	EGFR, CDKN1A, NFKB1	59	98	6891	3.57541	1	0.61854	93.1016
Annotation Cluster 18	Enrichment Score: 1.1787489729399951
Category	Term	Count	%	PValue	Genes	List Total	Pop Hits	Pop Total	Fold Enrichment	Bonferroni	Benjamini	FDR
UP_KEYWORDS	DNA repair	6	4.54545	0.040398	RAD51C, MSH6, INIP, CHEK1, PARP1, APEX1	132	287	20042	3.17422	0.999827	0.27438	40.6065
GOTERM_BP_DIRECT	GO:0006974~cellular response to DNA damage stimulus	5	3.78788	0.0566013	CDKN1A, INIP, SETD7, CHEK1, PARP1	121	197	16412	3.44255	1	0.80589	60.3589
GOTERM_BP_DIRECT	GO:0006281~DNA repair	7	5.30303	0.0603234	RAD51C, MSH6, INIP, CHEK1, WHSC1, PARP1, APEX1	121	380	16412	2.49856	1	0.78608	62.7711
UP_KEYWORDS	DNA damage	6	4.54545	0.0733267	RAD51C, MSH6, INIP, CHEK1, PARP1, APEX1	132	341	20042	2.67155	1	0.403027	61.7924
GOTERM_BP_DIRECT	GO:0000724~double-strand break repair via homologous recombination	4	3.0303	0.0846072	RAD51C, CHEK1, WHSC1, PARP1	121	141	16412	3.84784	1	0.847119	75.4358
GOTERM_BP_DIRECT	GO:0006302~double-strand break repair	4	3.0303	0.0988929	RAD51C, CHEK1, WHSC1, PARP1	121	151	16412	3.59302	1	0.870658	80.8653
Annotation Cluster 19	Enrichment Score: 1.1631102989455184
Category	Term	Count	%	PValue	Genes	List Total	Pop Hits	Pop Total	Fold Enrichment	Bonferroni	Benjamini	FDR
UP_KEYWORDS	ATP-binding	21	15.9091	0.000657873	EGFR, RAD51C, MSH6, BCKDK, KIF15, CHEK1, ATP1A1, CDK4, TTF2, PTK2, RPS6KA3, DDX18, NOLC1, KIF20B, ETNK1, BUB1B, MAPK9, PAPSS2, EP400, DDX42, SMARCA4	132	1384	20042	2.30383	0.129074	0.0137248	0.827987
UP_SEQ_FEATURE	nucleotide phosphate-binding region:ATP	17	12.8788	0.00076711	EGFR, RAD51C, MSH6, KIF15, CHEK1, CDK4, TTF2, RPS6KA3, PTK2, DDX18, KIF20B, BUB1B, MAPK9, PAPSS2, EP400, DDX42, SMARCA4	132	994	20064	2.5996	0.380986	0.380986	1.13326
UP_KEYWORDS	Nucleotide-binding	22	16.6667	0.005485	EGFR, RAD51C, MSH6, BCKDK, KIF15, CHEK1, ATP1A1, CDK4, TTF2, PTK2, RPS6KA3, DDX18, NOLC1, ARL15, KIF20B, ETNK1, MAPK9, BUB1B, PAPSS2, EP400, DDX42, SMARCA4	132	1774	20042	1.88294	0.684949	0.0741114	6.71291
GOTERM_MF_DIRECT	GO:0005524~ATP binding	21	15.9091	0.00849452	EGFR, RAD51C, MSH6, BCKDK, KIF15, CHEK1, ATP1A1, CDK4, TTF2, PTK2, RPS6KA3, DDX18, NOLC1, KIF20B, ETNK1, BUB1B, MAPK9, PAPSS2, EP400, DDX42, SMARCA4	128	1467	16483	1.84338	0.917172	0.339769	10.732
UP_KEYWORDS	Kinase	11	8.33333	0.0180371	EGFR, CDKN1A, PTK2, RPS6KA3, BCKDK, ETNK1, MAPK9, BUB1B, CHEK1, CDK4, PAPSS2	132	709	20042	2.35567	0.978124	0.191321	20.5436
INTERPRO	IPR011009:Protein kinase-like domain	8	6.06061	0.0753626	EGFR, PTK2, RPS6KA3, ETNK1, MAPK9, BUB1B, CHEK1, CDK4	127	530	18205	2.16372	1	0.97651	66.2426
INTERPRO	IPR027417:P-loop containing nucleoside triphosphate hydrolase	11	8.33333	0.0800896	RAD51C, MSH6, DDX18, ARL15, KIF15, KIF20B, PAPSS2, EP400, TTF2, SMARCA4, DDX42	127	871	18205	1.81035	1	0.971347	68.5575
INTERPRO	IPR000719:Protein kinase, catalytic domain	7	5.30303	0.121427	EGFR, PTK2, RPS6KA3, MAPK9, BUB1B, CHEK1, CDK4	127	486	18205	2.06466	1	0.983946	83.3747
UP_SEQ_FEATURE	active site:Proton acceptor	8	6.06061	0.150739	EGFR, PTK2, RPS6KA3, MAPK9, BUB1B, CHEK1, CDK4, APEX1	132	672	20064	1.80952	1	0.998309	91.1665
UP_SEQ_FEATURE	binding site:ATP	7	5.30303	0.158545	EGFR, PTK2, RPS6KA3, MAPK9, BUB1B, CHEK1, CDK4	132	558	20064	1.90681	1	0.998247	92.2985
GOTERM_MF_DIRECT	GO:0004672~protein kinase activity	4	3.0303	0.192472	PTK2, RPS6KA3, BUB1B, CHEK1	128	196	16483	2.62803	1	0.941423	94.1862
UP_SEQ_FEATURE	domain:Protein kinase	6	4.54545	0.203058	EGFR, PTK2, MAPK9, BUB1B, CHEK1, CDK4	132	478	20064	1.90795	1	0.999428	96.5643
GOTERM_MF_DIRECT	GO:0004674~protein serine/threonine kinase activity	5	3.78788	0.251839	RPS6KA3, BCKDK, SQSTM1, BUB1B, CHEK1	128	331	16483	1.94522	1	0.961552	97.8956
UP_KEYWORDS	Serine/threonine-protein kinase	5	3.78788	0.258819	RPS6KA3, MAPK9, BUB1B, CHEK1, CDK4	132	395	20042	1.92194	1	0.668279	97.7269
INTERPRO	IPR017441:Protein kinase, ATP binding site	5	3.78788	0.270914	EGFR, PTK2, RPS6KA3, CHEK1, CDK4	127	381	18205	1.88119	1	0.999686	98.7465
INTERPRO	IPR002290:Serine/threonine- / dual specificity protein kinase, catalytic domain	4	3.0303	0.294977	RPS6KA3, MAPK9, CHEK1, CDK4	127	274	18205	2.09265	1	0.999768	99.2127
SMART	SM00220:SM00220	4	3.0303	0.346809	RPS6KA3, MAPK9, CHEK1, CDK4	73	274	9460	1.89181	1	0.966863	99.0078
INTERPRO	IPR008271:Serine/threonine-protein kinase, active site	4	3.0303	0.366882	RPS6KA3, MAPK9, CHEK1, CDK4	127	312	18205	1.83778	1	0.9999	99.8227
GOTERM_BP_DIRECT	GO:0006468~protein phosphorylation	5	3.78788	0.41367	BCKDK, SQSTM1, MAPK9, BUB1B, CDK4	121	447	16412	1.51719	1	0.998192	99.9792
Annotation Cluster 20	Enrichment Score: 1.1217787771505392
Category	Term	Count	%	PValue	Genes	List Total	Pop Hits	Pop Total	Fold Enrichment	Bonferroni	Benjamini	FDR
GOTERM_BP_DIRECT	GO:0035666~TRIF-dependent toll-like receptor signaling pathway	4	3.0303	0.0215219	RPS6KA3, MAPK9, NFKB1, FADD	121	81	16412	6.69809	1	0.677756	29.2143
GOTERM_BP_DIRECT	GO:0002756~MyD88-independent toll-like receptor signaling pathway	4	3.0303	0.0229361	RPS6KA3, MAPK9, NFKB1, FADD	121	83	16412	6.53669	1	0.683431	30.8216
GOTERM_BP_DIRECT	GO:0034138~toll-like receptor 3 signaling pathway	4	3.0303	0.0259129	RPS6KA3, MAPK9, NFKB1, FADD	121	87	16412	6.23615	1	0.679794	34.0938
KEGG_PATHWAY	hsa05161:Hepatitis B	5	3.78788	0.0325037	CDKN1A, MAPK9, NFKB1, FADD, CDK4	59	144	6891	4.05544	0.994228	0.327346	32.7849
GOTERM_BP_DIRECT	GO:0034142~toll-like receptor 4 signaling pathway	4	3.0303	0.0407548	RPS6KA3, MAPK9, NFKB1, FADD	121	104	16412	5.21678	1	0.741685	48.3546
KEGG_PATHWAY	hsa05200:Pathways in cancer	8	6.06061	0.0455363	EGFR, MSH6, CDKN1A, PTK2, MAPK9, NFKB1, FADD, CDK4	59	393	6891	2.37754	0.999304	0.365174	42.8975
GOTERM_BP_DIRECT	GO:0002224~toll-like receptor signaling pathway	4	3.0303	0.0511036	RPS6KA3, MAPK9, NFKB1, FADD	121	114	16412	4.75917	1	0.789902	56.5269
KEGG_PATHWAY	hsa05142:Chagas disease (American trypanosomiasis)	4	3.0303	0.056726	PPP2R1B, MAPK9, NFKB1, FADD	59	104	6891	4.49218	0.999889	0.39717	50.4459
KEGG_PATHWAY	hsa04622:RIG-I-like receptor signaling pathway	3	2.27273	0.117072	MAPK9, NFKB1, FADD	59	70	6891	5.00557	1	0.512955	77.6189
KEGG_PATHWAY	hsa04668:TNF signaling pathway	3	2.27273	0.221039	MAPK9, NFKB1, FADD	59	105	6891	3.33705	1	0.622505	95.0371
KEGG_PATHWAY	hsa04620:Toll-like receptor signaling pathway	3	2.27273	0.224147	MAPK9, NFKB1, FADD	59	106	6891	3.30556	1	0.619265	95.2701
KEGG_PATHWAY	hsa05152:Tuberculosis	3	2.27273	0.441551	MAPK9, NFKB1, FADD	59	177	6891	1.9796	1	0.82	99.9092
KEGG_PATHWAY	hsa05168:Herpes simplex infection	3	2.27273	0.455851	MAPK9, NFKB1, FADD	59	182	6891	1.92522	1	0.827608	99.9335
Annotation Cluster 21	Enrichment Score: 1.0915975120130808
Category	Term	Count	%	PValue	Genes	List Total	Pop Hits	Pop Total	Fold Enrichment	Bonferroni	Benjamini	FDR
GOTERM_BP_DIRECT	GO:0035666~TRIF-dependent toll-like receptor signaling pathway	4	3.0303	0.0215219	RPS6KA3, MAPK9, NFKB1, FADD	121	81	16412	6.69809	1	0.677756	29.2143
GOTERM_BP_DIRECT	GO:0002756~MyD88-independent toll-like receptor signaling pathway	4	3.0303	0.0229361	RPS6KA3, MAPK9, NFKB1, FADD	121	83	16412	6.53669	1	0.683431	30.8216
GOTERM_BP_DIRECT	GO:0034138~toll-like receptor 3 signaling pathway	4	3.0303	0.0259129	RPS6KA3, MAPK9, NFKB1, FADD	121	87	16412	6.23615	1	0.679794	34.0938
GOTERM_BP_DIRECT	GO:0034142~toll-like receptor 4 signaling pathway	4	3.0303	0.0407548	RPS6KA3, MAPK9, NFKB1, FADD	121	104	16412	5.21678	1	0.741685	48.3546
GOTERM_BP_DIRECT	GO:0002224~toll-like receptor signaling pathway	4	3.0303	0.0511036	RPS6KA3, MAPK9, NFKB1, FADD	121	114	16412	4.75917	1	0.789902	56.5269
KEGG_PATHWAY	hsa04931:Insulin resistance	4	3.0303	0.0621353	IRS2, RPS6KA3, MAPK9, NFKB1	59	108	6891	4.3258	0.999955	0.40945	53.7564
GOTERM_BP_DIRECT	GO:0051403~stress-activated MAPK cascade	3	2.27273	0.0734163	RPS6KA3, MAPK9, NFKB1	121	61	16412	6.67064	1	0.815273	70.2074
GOTERM_BP_DIRECT	GO:0034146~toll-like receptor 5 signaling pathway	3	2.27273	0.0906938	RPS6KA3, MAPK9, NFKB1	121	69	16412	5.89723	1	0.856385	77.9051
GOTERM_BP_DIRECT	GO:0034166~toll-like receptor 10 signaling pathway	3	2.27273	0.0906938	RPS6KA3, MAPK9, NFKB1	121	69	16412	5.89723	1	0.856385	77.9051
GOTERM_BP_DIRECT	GO:0034162~toll-like receptor 9 signaling pathway	3	2.27273	0.104351	RPS6KA3, MAPK9, NFKB1	121	75	16412	5.42545	1	0.875806	82.6252
GOTERM_BP_DIRECT	GO:0038123~toll-like receptor TLR1:TLR2 signaling pathway	3	2.27273	0.106679	RPS6KA3, MAPK9, NFKB1	121	76	16412	5.35407	1	0.877182	83.3288
GOTERM_BP_DIRECT	GO:0038124~toll-like receptor TLR6:TLR2 signaling pathway	3	2.27273	0.106679	RPS6KA3, MAPK9, NFKB1	121	76	16412	5.35407	1	0.877182	83.3288
GOTERM_BP_DIRECT	GO:0034134~toll-like receptor 2 signaling pathway	3	2.27273	0.111378	RPS6KA3, MAPK9, NFKB1	121	78	16412	5.21678	1	0.884279	84.6681
GOTERM_BP_DIRECT	GO:0002755~MyD88-dependent toll-like receptor signaling pathway	3	2.27273	0.128226	RPS6KA3, MAPK9, NFKB1	121	85	16412	4.78717	1	0.896428	88.6871
KEGG_PATHWAY	hsa04010:MAPK signaling pathway	5	3.78788	0.164672	EGFR, RPS6KA3, MAPK9, NFKB1, RASA1	59	254	6891	2.29915	1	0.562013	88.5048
KEGG_PATHWAY	hsa04722:Neurotrophin signaling pathway	3	2.27273	0.267934	RPS6KA3, MAPK9, NFKB1	59	120	6891	2.91992	1	0.652745	97.6475
BIOCARTA	h_mapkPathway:MAPKinase Signaling Pathway	3	2.27273	0.370621	RPS6KA3, MAPK9, NFKB1	25	87	1627	2.24414	1	0.999989	99.4081
Annotation Cluster 22	Enrichment Score: 1.0590177169952715
Category	Term	Count	%	PValue	Genes	List Total	Pop Hits	Pop Total	Fold Enrichment	Bonferroni	Benjamini	FDR
KEGG_PATHWAY	hsa05219:Bladder cancer	3	2.27273	0.0442783	EGFR, CDKN1A, CDK4	59	40	6891	8.75975	0.999146	0.375623	41.9861
KEGG_PATHWAY	hsa05200:Pathways in cancer	8	6.06061	0.0455363	EGFR, MSH6, CDKN1A, PTK2, MAPK9, NFKB1, FADD, CDK4	59	393	6891	2.37754	0.999304	0.365174	42.8975
GOTERM_BP_DIRECT	GO:0048146~positive regulation of fibroblast proliferation	3	2.27273	0.0652303	EGFR, CDKN1A, CDK4	121	57	16412	7.13876	1	0.79728	65.7413
KEGG_PATHWAY	hsa05214:Glioma	3	2.27273	0.0982008	EGFR, CDKN1A, CDK4	59	63	6891	5.56174	1	0.519506	71.1396
KEGG_PATHWAY	hsa05218:Melanoma	3	2.27273	0.114321	EGFR, CDKN1A, CDK4	59	69	6891	5.07811	1	0.517322	76.7661
KEGG_PATHWAY	hsa05222:Small cell lung cancer	3	2.27273	0.160114	PTK2, NFKB1, CDK4	59	85	6891	4.12223	1	0.584419	87.7277
KEGG_PATHWAY	hsa04151:PI3K-Akt signaling pathway	6	4.54545	0.163383	PPP2R1B, EGFR, CDKN1A, PTK2, NFKB1, CDK4	59	345	6891	2.03125	1	0.569708	88.2897
Annotation Cluster 23	Enrichment Score: 1.0426151320717614
Category	Term	Count	%	PValue	Genes	List Total	Pop Hits	Pop Total	Fold Enrichment	Bonferroni	Benjamini	FDR
UP_KEYWORDS	LIM domain	3	2.27273	0.0806296	LIMA1, ZYX, MICALL1	132	72	20042	6.32639	1	0.424021	65.427
INTERPRO	IPR001781:Zinc finger, LIM-type	3	2.27273	0.0888601	LIMA1, ZYX, MICALL1	127	72	18205	5.97277	1	0.971679	72.467
SMART	SM00132:SM00132	3	2.27273	0.103981	LIMA1, ZYX, MICALL1	73	72	9460	5.39954	0.999936	0.748487	69.5546
Annotation Cluster 24	Enrichment Score: 1.0404627046401058
Category	Term	Count	%	PValue	Genes	List Total	Pop Hits	Pop Total	Fold Enrichment	Bonferroni	Benjamini	FDR
INTERPRO	IPR011993:Pleckstrin homology-like domain	8	6.06061	0.0290885	PTK2, ENAH, IRS2, RABGAP1, TIAM1, VAV2, RASA1, MPRIP	127	427	18205	2.68565	0.999988	0.895777	33.578
GOTERM_BP_DIRECT	GO:0048013~ephrin receptor signaling pathway	4	3.0303	0.0315972	PTK2, TIAM1, VAV2, RASA1	121	94	16412	5.77176	1	0.696902	39.9433
GOTERM_BP_DIRECT	GO:0048010~vascular endothelial growth factor receptor signaling pathway	6	4.54545	0.0554395	EGFR, PTK2, IRS2, RICTOR, VAV2, RASA1	121	281	16412	2.89615	1	0.807811	59.5765
GOTERM_BP_DIRECT	GO:0007411~axon guidance	8	6.06061	0.0989027	EGFR, PTK2, ENAH, IRS2, RPS6KA3, TIAM1, VAV2, RASA1	121	537	16412	2.02065	1	0.865693	80.8686
INTERPRO	IPR001849:Pleckstrin homology domain	5	3.78788	0.130964	IRS2, TIAM1, VAV2, RASA1, MPRIP	127	281	18205	2.55065	1	0.984006	85.7087
SMART	SM00233:SM00233	5	3.78788	0.165542	IRS2, TIAM1, VAV2, RASA1, MPRIP	73	281	9460	2.30585	1	0.8634	85.9173
UP_SEQ_FEATURE	domain:PH	3	2.27273	0.476766	IRS2, VAV2, RASA1	132	245	20064	1.86122	1	0.999999	99.9934
Annotation Cluster 25	Enrichment Score: 0.9177939926127707
Category	Term	Count	%	PValue	Genes	List Total	Pop Hits	Pop Total	Fold Enrichment	Bonferroni	Benjamini	FDR
UP_KEYWORDS	Metal-binding	32	24.2424	0.0670185	ZNF292, LIMA1, SORD, TIMM10, NUFIP1, CANX, PPAT, SAP30, SMPDL3B, HIF1AN, SQSTM1, TGM2, GATAD2A, ZYX, E4F1, APEX1, EHMT1, IREB2, WHSC1, ATP1A1, POLR3A, ARHGAP29, VAV2, MICALL1, NOTCH1, RPS6KA3, CDKN1A, SLC25A13, BPTF, PIAS1, CA2, PARP1	132	3640	20042	1.3348	1	0.384666	58.3731
GOTERM_MF_DIRECT	GO:0008270~zinc ion binding	15	11.3636	0.0690881	LIMA1, EHMT1, SORD, TIMM10, WHSC1, TTF2, MICALL1, HIF1AN, BPTF, SQSTM1, GATAD2A, PIAS1, CA2, ZYX, PARP1	128	1177	16483	1.64112	1	0.751828	61.4311
UP_KEYWORDS	Zinc	22	16.6667	0.0885933	LIMA1, ZNF292, EHMT1, SORD, TIMM10, NUFIP1, POLR3A, WHSC1, ARHGAP29, VAV2, MICALL1, SAP30, CDKN1A, BPTF, SMPDL3B, SQSTM1, GATAD2A, PIAS1, ZYX, CA2, E4F1, PARP1	132	2363	20042	1.4136	1	0.43615	69.0257
UP_KEYWORDS	Zinc-finger	13	9.84848	0.519786	SAP30, CDKN1A, ZNF292, BPTF, SQSTM1, GATAD2A, NUFIP1, WHSC1, E4F1, PIAS1, ARHGAP29, PARP1, VAV2	132	1805	20042	1.09354	1	0.88926	99.9906
Annotation Cluster 26	Enrichment Score: 0.8613718769329884
Category	Term	Count	%	PValue	Genes	List Total	Pop Hits	Pop Total	Fold Enrichment	Bonferroni	Benjamini	FDR
KEGG_PATHWAY	hsa04931:Insulin resistance	4	3.0303	0.0621353	IRS2, RPS6KA3, MAPK9, NFKB1	59	108	6891	4.3258	0.999955	0.40945	53.7564
KEGG_PATHWAY	hsa04920:Adipocytokine signaling pathway	3	2.27273	0.117072	IRS2, MAPK9, NFKB1	59	70	6891	5.00557	1	0.512955	77.6189
KEGG_PATHWAY	hsa04932:Non-alcoholic fatty liver disease (NAFLD)	3	2.27273	0.358174	IRS2, MAPK9, NFKB1	59	149	6891	2.35161	1	0.749307	99.5162
Annotation Cluster 27	Enrichment Score: 0.6358140921330597
Category	Term	Count	%	PValue	Genes	List Total	Pop Hits	Pop Total	Fold Enrichment	Bonferroni	Benjamini	FDR
UP_KEYWORDS	SH3 domain	4	3.0303	0.166519	SH3BP4, DOCK5, VAV2, RASA1	132	215	20042	2.82481	1	0.549267	89.9863
INTERPRO	IPR001452:Src homology-3 domain	4	3.0303	0.19393	SH3BP4, DOCK5, VAV2, RASA1	127	219	18205	2.6182	1	0.997254	94.9611
SMART	SM00326:SM00326	4	3.0303	0.232635	SH3BP4, DOCK5, VAV2, RASA1	73	219	9460	2.36692	1	0.924911	94.3195
GOTERM_BP_DIRECT	GO:0043547~positive regulation of GTPase activity	6	4.54545	0.27601	RSU1, RABGAP1, ARHGAP29, DOCK5, VAV2, RASA1	121	481	16412	1.69193	1	0.985046	99.4078
UP_SEQ_FEATURE	domain:SH3	3	2.27273	0.319317	SH3BP4, DOCK5, RASA1	132	176	20064	2.59091	1	0.999971	99.6697
Annotation Cluster 28	Enrichment Score: 0.5511448416730277
Category	Term	Count	%	PValue	Genes	List Total	Pop Hits	Pop Total	Fold Enrichment	Bonferroni	Benjamini	FDR
GOTERM_BP_DIRECT	GO:0043687~post-translational protein modification	7	5.30303	0.121207	TOP1, CD55, DPH5, ALG10B, PIAS1, PARP1, CANX	121	460	16412	2.06403	1	0.897688	87.1507
GOTERM_BP_DIRECT	GO:0016925~protein sumoylation	3	2.27273	0.202864	TOP1, PIAS1, PARP1	121	114	16412	3.56938	1	0.964003	97.2693
GOTERM_BP_DIRECT	GO:0044267~cellular protein metabolic process	8	6.06061	0.468798	TOP1, CD55, DPH5, ALG10B, TIMM10, PIAS1, PARP1, CANX	121	883	16412	1.22887	1	0.999336	99.9957
GOTERM_BP_DIRECT	GO:0018279~protein N-linked glycosylation via asparagine	3	2.27273	0.541627	CD55, ALG10B, CANX	121	247	16412	1.64741	1	0.999823	99.9996
Annotation Cluster 29	Enrichment Score: 0.40519302270467294
Category	Term	Count	%	PValue	Genes	List Total	Pop Hits	Pop Total	Fold Enrichment	Bonferroni	Benjamini	FDR
GOTERM_BP_DIRECT	GO:0043547~positive regulation of GTPase activity	6	4.54545	0.27601	RSU1, RABGAP1, ARHGAP29, DOCK5, VAV2, RASA1	121	481	16412	1.69193	1	0.985046	99.4078
UP_KEYWORDS	GTPase activation	3	2.27273	0.36493	RABGAP1, ARHGAP29, RASA1	132	195	20042	2.3359	1	0.77984	99.6773
GOTERM_MF_DIRECT	GO:0005096~GTPase activator activity	3	2.27273	0.604347	RABGAP1, ARHGAP29, RASA1	128	263	16483	1.4689	1	0.999563	99.9996
Annotation Cluster 30	Enrichment Score: 0.3602010606053063
Category	Term	Count	%	PValue	Genes	List Total	Pop Hits	Pop Total	Fold Enrichment	Bonferroni	Benjamini	FDR
UP_SEQ_FEATURE	repeat:ANK 5	3	2.27273	0.237247	NOTCH1, EHMT1, NFKB1	132	142	20064	3.21127	1	0.999684	98.2086
UP_SEQ_FEATURE	repeat:ANK 4	3	2.27273	0.304902	NOTCH1, EHMT1, NFKB1	132	170	20064	2.68235	1	0.999967	99.5491
UP_SEQ_FEATURE	repeat:ANK 3	3	2.27273	0.392349	NOTCH1, EHMT1, NFKB1	132	207	20064	2.2029	1	0.999994	99.9388
UP_SEQ_FEATURE	repeat:ANK 1	3	2.27273	0.474633	NOTCH1, EHMT1, NFKB1	132	244	20064	1.86885	1	0.999999	99.9929
UP_SEQ_FEATURE	repeat:ANK 2	3	2.27273	0.476766	NOTCH1, EHMT1, NFKB1	132	245	20064	1.86122	1	0.999999	99.9934
UP_KEYWORDS	ANK repeat	3	2.27273	0.514826	NOTCH1, EHMT1, NFKB1	132	263	20042	1.73194	1	0.892854	99.9892
INTERPRO	IPR002110:Ankyrin repeat	3	2.27273	0.537462	NOTCH1, EHMT1, NFKB1	127	259	18205	1.66038	1	0.999999	99.9977
INTERPRO	IPR020683:Ankyrin repeat-containing domain	3	2.27273	0.545758	NOTCH1, EHMT1, NFKB1	127	263	18205	1.63513	1	0.999999	99.9982
SMART	SM00248:SM00248	3	2.27273	0.590861	NOTCH1, EHMT1, NFKB1	73	259	9460	1.50103	1	0.998575	99.9937
Annotation Cluster 31	Enrichment Score: 0.26331926434660646
Category	Term	Count	%	PValue	Genes	List Total	Pop Hits	Pop Total	Fold Enrichment	Bonferroni	Benjamini	FDR
INTERPRO	IPR019775:WD40 repeat, conserved site	3	2.27273	0.319259	TBL1XR1, DCAF7, CDC20	127	166	18205	2.5906	1	0.999721	99.5157
UP_SEQ_FEATURE	repeat:WD 4	3	2.27273	0.4978	TBL1XR1, DCAF7, CDC20	132	255	20064	1.78824	1	0.999999	99.9964
UP_SEQ_FEATURE	repeat:WD 3	3	2.27273	0.526336	TBL1XR1, DCAF7, CDC20	132	269	20064	1.69517	1	0.999999	99.9985
UP_SEQ_FEATURE	repeat:WD 2	3	2.27273	0.544101	TBL1XR1, DCAF7, CDC20	132	278	20064	1.64029	1	0.999999	99.9991
UP_SEQ_FEATURE	repeat:WD 1	3	2.27273	0.544101	TBL1XR1, DCAF7, CDC20	132	278	20064	1.64029	1	0.999999	99.9991
UP_KEYWORDS	WD repeat	3	2.27273	0.550516	TBL1XR1, DCAF7, CDC20	132	281	20042	1.621	1	0.899779	99.9959
INTERPRO	IPR001680:WD40 repeat	3	2.27273	0.562042	TBL1XR1, DCAF7, CDC20	127	271	18205	1.58686	1	0.999999	99.9989
SMART	SM00320:SM00320	3	2.27273	0.613735	TBL1XR1, DCAF7, CDC20	73	270	9460	1.43988	1	0.998402	99.9966
INTERPRO	IPR017986:WD40-repeat-containing domain	3	2.27273	0.619376	TBL1XR1, DCAF7, CDC20	127	301	18205	1.4287	1	1	99.9998
UP_KEYWORDS	Ubl conjugation pathway	5	3.78788	0.651089	TBL1XR1, DCAF7, CDC20, E4F1, PIAS1	132	678	20042	1.11971	1	0.943394	99.9998
INTERPRO	IPR015943:WD40/YVTN repeat-like-containing domain	3	2.27273	0.669198	TBL1XR1, DCAF7, CDC20	127	330	18205	1.30315	1	1	100
Annotation Cluster 32	Enrichment Score: 0.09651378808106466
Category	Term	Count	%	PValue	Genes	List Total	Pop Hits	Pop Total	Fold Enrichment	Bonferroni	Benjamini	FDR
GOTERM_CC_DIRECT	GO:0000139~Golgi membrane	5	3.78788	0.568191	EGFR, RAB11FIP5, CD55, NOTCH1, AP1M1	128	556	17701	1.24361	1	0.995412	99.9977
GOTERM_CC_DIRECT	GO:0009986~cell surface	3	2.27273	0.90483	EGFR, CD55, NOTCH1	128	543	17701	0.764028	1	0.999999	100
UP_KEYWORDS	Receptor	4	3.0303	0.998614	EGFR, CD55, NOTCH1, SLC7A1	132	1599	20042	0.379821	1	1	100
Annotation Cluster 33	Enrichment Score: 0.01019353616549029
Category	Term	Count	%	PValue	Genes	List Total	Pop Hits	Pop Total	Fold Enrichment	Bonferroni	Benjamini	FDR
UP_KEYWORDS	Membrane	41	31.0606	0.897905	AP1M1, MTDH, SORD, ATP1B3, DIAPH1, LRRC8C, TIMM10, SFXN1, INTS2, CANX, PPAT, PTK2, ATXN2L, TIAM1, UGT8, EGFR, SOAT1, NCEH1, FADS1, CCDC47, ATP1A1, CDK4, MICALL1, SLC25A30, PARP16, EMC7, SH3BP4, RAB11FIP5, NOTCH1, CD55, SLC25A13, ALG10B, SLC7A1, PTP4A1, SLC41A3, PTP4A2, MFSD10, EMC1, CPNE2, CA2, DCUN1D3	132	7098	20042	0.877031	1	0.996438	100
GOTERM_CC_DIRECT	GO:0016021~integral component of membrane	18	13.6364	0.990324	SOAT1, EGFR, NCEH1, MTDH, FADS1, CCDC47, SFXN1, INTS2, ATP1A1, EMC7, PARP16, SLC25A30, NOTCH1, ALG10B, SLC41A3, MFSD10, EMC1, UGT8	128	3725	17701	0.668242	1	1	100
UP_SEQ_FEATURE	transmembrane region	23	17.4242	0.99212	SOAT1, EGFR, NCEH1, MTDH, ATP1B3, FADS1, LRRC8C, CCDC47, SFXN1, INTS2, ATP1A1, CANX, SLC25A30, EMC7, PARP16, NOTCH1, SLC25A13, ALG10B, SLC7A1, SLC41A3, MFSD10, EMC1, UGT8	132	5056	20064	0.691456	1	1	100
UP_KEYWORDS	Transmembrane helix	24	18.1818	0.992636	SOAT1, EGFR, NCEH1, MTDH, ATP1B3, FADS1, LRRC8C, CCDC47, SFXN1, INTS2, ATP1A1, CANX, PPAT, SLC25A30, EMC7, PARP16, NOTCH1, SLC25A13, ALG10B, SLC7A1, SLC41A3, MFSD10, EMC1, UGT8	132	5246	20042	0.694624	1	0.999992	100
UP_KEYWORDS	Transmembrane	24	18.1818	0.993106	SOAT1, EGFR, NCEH1, MTDH, ATP1B3, FADS1, LRRC8C, CCDC47, SFXN1, INTS2, ATP1A1, CANX, PPAT, SLC25A30, EMC7, PARP16, NOTCH1, SLC25A13, ALG10B, SLC7A1, SLC41A3, MFSD10, EMC1, UGT8	132	5265	20042	0.692118	1	0.999992	100
UP_SEQ_FEATURE	topological domain:Cytoplasmic	12	9.09091	0.998807	EMC7, EGFR, NOTCH1, MTDH, NCEH1, ATP1B3, ALG10B, FADS1, SLC7A1, EMC1, ATP1A1, CANX	132	3456	20064	0.527778	1	1	100
Annotation Cluster 34	Enrichment Score: 0.007952521368884916
Category	Term	Count	%	PValue	Genes	List Total	Pop Hits	Pop Total	Fold Enrichment	Bonferroni	Benjamini	FDR
INTERPRO	IPR007087:Zinc finger, C2H2	3	2.27273	0.976001	ZNF292, NUFIP1, E4F1	127	795	18205	0.54093	1	1	100
INTERPRO	IPR015880:Zinc finger, C2H2-like	3	2.27273	0.980298	ZNF292, NUFIP1, E4F1	127	827	18205	0.519999	1	1	100
SMART	SM00355:SM00355	3	2.27273	0.989315	ZNF292, NUFIP1, E4F1	73	827	9460	0.470093	1	1	100
Annotation Cluster 35	Enrichment Score: 5.4443198943572953E-5
Category	Term	Count	%	PValue	Genes	List Total	Pop Hits	Pop Total	Fold Enrichment	Bonferroni	Benjamini	FDR
UP_SEQ_FEATURE	signal peptide	10	7.57576	0.999743	EMC7, EGFR, CD55, NOTCH1, SMPDL3B, CRTAP, CCDC47, EMC1, UGT8, CANX	132	3347	20064	0.454138	1	1	100
UP_KEYWORDS	Secreted	4	3.0303	0.999767	EGFR, CD55, SMPDL3B, CRTAP	132	1895	20042	0.320493	1	1	100
UP_KEYWORDS	Signal	10	7.57576	0.999891	EMC7, EGFR, CD55, NOTCH1, SMPDL3B, CRTAP, CCDC47, EMC1, UGT8, CANX	132	3507	20042	0.432944	1	1	100
UP_SEQ_FEATURE	glycosylation site:N-linked (GlcNAc...)	12	9.09091	0.999976	EGFR, CD55, NOTCH1, NCEH1, ATP1B3, SMPDL3B, SLC7A1, LRRC8C, CRTAP, CCDC47, EMC1, UGT8	132	4235	20064	0.430697	1	1	100
UP_KEYWORDS	Glycoprotein	12	9.09091	0.999996	EGFR, CD55, NOTCH1, NCEH1, ATP1B3, SMPDL3B, SLC7A1, LRRC8C, CRTAP, CCDC47, EMC1, UGT8	132	4542	20042	0.401145	1	1	100

## Sheet: RPE1 5_3 12_3
RPE1 5/3 12/3 DAVID functional annotation clustering of "Cellular Development, Cellular Growth and Proliferation" microRNA target genes that are significantly deregulated (log2 fold change >0.6 or <-0.6) and have inverse expression to microRNA expression
Annotation Cluster 1	Enrichment Score: 5.009789802183879
Category	Term	Count	%	PValue	Genes	List Total	Pop Hits	Pop Total	Fold Enrichment	Bonferroni	Benjamini	FDR
UP_KEYWORDS	DNA condensation	5	5.95238	2.65188e-07	NCAPH, NCAPG, HMGA2, SMC2, SMC4	84	14	20042	85.2126	4.32246e-05	1.44084e-05	0.000321226
GOTERM_CC_DIRECT	GO:0000796~condensin complex	4	4.7619	9.51824e-07	NCAPH, NCAPG, SMC2, SMC4	83	5	17701	170.612	0.000149425	7.47154e-05	0.00114559
UP_KEYWORDS	Cell cycle	14	16.6667	2.15742e-06	CCNE1, NBN, CCND1, NCAPH, RCC2, NCAPG, NUF2, MCM2, HMGA2, MCM3, SMC2, SMC4, MCM6, KIF2A	84	640	20042	5.21927	0.000351597	8.79109e-05	0.00261329
GOTERM_BP_DIRECT	GO:0000278~mitotic cell cycle	12	14.2857	6.12074e-06	CCNE1, CCND1, NCAPH, RCC2, NCAPG, NUF2, MCM2, MCM3, SMC2, SMC4, MCM6, KIF2A	80	428	16412	5.75187	0.00411689	0.00411689	0.00918328
GOTERM_BP_DIRECT	GO:0007076~mitotic chromosome condensation	4	4.7619	2.28896e-05	NCAPH, NCAPG, SMC2, SMC4	80	12	16412	68.3833	0.0153094	0.00768422	0.0343386
GOTERM_BP_DIRECT	GO:0051301~cell division	10	11.9048	2.55371e-05	CCNE1, CCND1, NCAPH, RCC2, NCAPG, NUF2, HMGA2, SMC2, SMC4, KIF2A	80	325	16412	6.31231	0.017065	0.00572099	0.0383096
UP_KEYWORDS	Cell division	10	11.9048	2.63829e-05	CCNE1, CCND1, NCAPH, RCC2, NCAPG, NUF2, HMGA2, SMC2, SMC4, KIF2A	84	378	20042	6.31204	0.00429123	0.000614164	0.0319534
UP_KEYWORDS	Mitosis	8	9.52381	9.28676e-05	NCAPH, RCC2, NCAPG, NUF2, HMGA2, SMC2, SMC4, KIF2A	84	256	20042	7.4561	0.0150241	0.00189048	0.112434
UP_KEYWORDS	Chromosome	9	10.7143	0.00017102	NBN, NCAPH, RCC2, HIST1H1C, NCAPG, NUF2, LOXL2, SMC2, SMC4	84	378	20042	5.68084	0.0274936	0.00309284	0.206963
Annotation Cluster 2	Enrichment Score: 4.519942774605607
Category	Term	Count	%	PValue	Genes	List Total	Pop Hits	Pop Total	Fold Enrichment	Bonferroni	Benjamini	FDR
UP_KEYWORDS	ATP-binding	20	23.8095	2.82017e-06	KIF15, MET, STK17B, ATP10D, CTPS2, MCM2, MCM3, SMC2, SMC4, MCM6, HSPA2, BAZ1B, EEF2K, HARS, LARS, PDGFRB, ERCC3, SMARCA2, NEK7, KIF2A	84	1384	20042	3.44791	0.000459583	9.19336e-05	0.00341608
UP_KEYWORDS	Nucleotide-binding	22	26.1905	7.81688e-06	RAB5B, HINT1, KIF15, MET, STK17B, ATP10D, CTPS2, MCM2, MCM3, SMC2, SMC4, MCM6, HSPA2, BAZ1B, EEF2K, HARS, LARS, PDGFRB, ERCC3, SMARCA2, NEK7, KIF2A	84	1774	20042	2.9589	0.00127334	0.000212337	0.00946832
GOTERM_MF_DIRECT	GO:0005524~ATP binding	20	23.8095	4.78547e-05	KIF15, MET, STK17B, ATP10D, CTPS2, MCM2, MCM3, SMC2, SMC4, MCM6, HSPA2, BAZ1B, EEF2K, HARS, LARS, PDGFRB, ERCC3, SMARCA2, NEK7, KIF2A	80	1467	16483	2.80896	0.0103783	0.0103783	0.0608096
UP_SEQ_FEATURE	nucleotide phosphate-binding region:ATP	15	17.8571	5.30057e-05	KIF15, MET, STK17B, ATP10D, MCM2, MCM3, SMC2, SMC4, MCM6, EEF2K, PDGFRB, ERCC3, SMARCA2, NEK7, KIF2A	84	994	20064	3.60448	0.0260005	0.0260005	0.0762387
INTERPRO	IPR027417:P-loop containing nucleoside triphosphate hydrolase	13	15.4762	0.0004495	RAB5B, KIF15, DIEXF, CTPS2, CNP, MCM2, MCM3, ERCC3, SMARCA2, SMC2, SMC4, MCM6, KIF2A	82	871	18205	3.31361	0.110723	0.0569849	0.586305
Annotation Cluster 3	Enrichment Score: 2.5018735075741065
Category	Term	Count	%	PValue	Genes	List Total	Pop Hits	Pop Total	Fold Enrichment	Bonferroni	Benjamini	FDR
KEGG_PATHWAY	hsa04110:Cell cycle	6	7.14286	0.000203202	CCNE1, CCND1, SMAD4, MCM2, MCM3, MCM6	32	124	6891	10.4199	0.0223052	0.0223052	0.229725
INTERPRO	IPR018525:Mini-chromosome maintenance, conserved site	3	3.57143	0.00028992	MCM2, MCM3, MCM6	82	6	18205	111.006	0.0728872	0.0728872	0.378521
GOTERM_BP_DIRECT	GO:0006270~DNA replication initiation	4	4.7619	0.000322444	CCNE1, MCM2, MCM3, MCM6	80	28	16412	29.3071	0.195362	0.0528905	0.482711
UP_SEQ_FEATURE	domain:MCM	3	3.57143	0.00046582	MCM2, MCM3, MCM6	84	8	20064	89.5714	0.20671	0.109332	0.668147
BIOCARTA	h_mcmPathway:CDK Regulation of DNA Replication	4	4.7619	0.000582661	CCNE1, MCM2, MCM3, MCM6	17	18	1627	21.268	0.0213339	0.0213339	0.521966
INTERPRO	IPR001208:Mini-chromosome maintenance, DNA-dependent ATPase	3	3.57143	0.000689795	MCM2, MCM3, MCM6	82	9	18205	74.0041	0.164812	0.0582664	0.898429
GOTERM_CC_DIRECT	GO:0042555~MCM complex	3	3.57143	0.000747248	MCM2, MCM3, MCM6	83	9	17701	71.0884	0.110737	0.023199	0.895676
SMART	SM00350:SM00350	3	3.57143	0.000843967	MCM2, MCM3, MCM6	54	8	9460	65.6944	0.0557969	0.0557969	0.864855
UP_KEYWORDS	Helicase	5	5.95238	0.00280628	MCM2, MCM3, ERCC3, SMARCA2, MCM6	84	141	20042	8.46082	0.367494	0.0374528	3.34679
GOTERM_BP_DIRECT	GO:0000082~G1/S transition of mitotic cell cycle	5	5.95238	0.0062067	CCNE1, CCND1, MCM2, MCM3, MCM6	80	152	16412	6.74836	0.98495	0.567974	8.91862
UP_KEYWORDS	DNA replication	4	4.7619	0.00679887	MCM2, MCM3, KIN, MCM6	84	93	20042	10.2622	0.671099	0.0714521	7.93149
GOTERM_BP_DIRECT	GO:0006271~DNA strand elongation involved in DNA replication	3	3.57143	0.0109673	MCM2, MCM3, MCM6	80	33	16412	18.65	0.999408	0.710268	15.25
KEGG_PATHWAY	hsa03030:DNA replication	3	3.57143	0.01122	MCM2, MCM3, MCM6	32	36	6891	17.9453	0.7142	0.3413	11.9879
GOTERM_CC_DIRECT	GO:0000784~nuclear chromosome, telomeric region	4	4.7619	0.0225056	NBN, MCM2, MCM3, MCM6	83	130	17701	6.562	0.97195	0.277391	23.9644
GOTERM_BP_DIRECT	GO:0006260~DNA replication	4	4.7619	0.0253165	MCM2, MCM3, KIN, MCM6	80	131	16412	6.26412	1	0.915331	31.9375
INTERPRO	IPR012340:Nucleic acid-binding, OB-fold	3	3.57143	0.048331	MCM2, MCM3, MCM6	82	79	18205	8.43084	0.999998	0.924671	47.6859
UP_KEYWORDS	DNA-binding	11	13.0952	0.326515	FOSL2, UBTF, HIST1H1C, SMAD4, MCM2, HMGA2, MCM3, ERCC3, SMARCA2, KIN, MCM6	84	2023	20042	1.29735	1	0.746121	99.1673
Annotation Cluster 4	Enrichment Score: 2.0590728364608224
Category	Term	Count	%	PValue	Genes	List Total	Pop Hits	Pop Total	Fold Enrichment	Bonferroni	Benjamini	FDR
KEGG_PATHWAY	hsa04110:Cell cycle	6	7.14286	0.000203202	CCNE1, CCND1, SMAD4, MCM2, MCM3, MCM6	32	124	6891	10.4199	0.0223052	0.0223052	0.229725
BIOCARTA	h_g1Pathway:Cell Cycle: G1/S Check Point	3	3.57143	0.0336056	CCNE1, CCND1, SMAD4	17	30	1627	9.57059	0.717699	0.46868	26.4303
KEGG_PATHWAY	hsa05200:Pathways in cancer	5	5.95238	0.0973737	CCNE1, CCND1, MET, SMAD4, PDGFRB	32	393	6891	2.73974	0.999988	0.679271	68.6326
Annotation Cluster 5	Enrichment Score: 1.3610866000592319
Category	Term	Count	%	PValue	Genes	List Total	Pop Hits	Pop Total	Fold Enrichment	Bonferroni	Benjamini	FDR
UP_KEYWORDS	Microtubule	5	5.95238	0.0296686	EML1, RCC2, KIF15, NEK7, KIF2A	84	282	20042	4.23041	0.992621	0.208456	30.5679
UP_KEYWORDS	Cytoskeleton	10	11.9048	0.0402004	CORO2B, EML1, RCC2, HSPA2, KIF15, AKAP12, SDCBP, DSP, NEK7, KIF2A	84	1112	20042	2.14564	0.998754	0.26214	39.1655
GOTERM_CC_DIRECT	GO:0005874~microtubule	5	5.95238	0.0471524	EML1, RCC2, KIF15, CNP, NEK7	83	293	17701	3.63934	0.999491	0.468434	44.0848
GOTERM_MF_DIRECT	GO:0008017~microtubule binding	4	4.7619	0.0639179	EML1, RCC2, KIF15, KIF2A	80	191	16483	4.31492	0.999999	0.87217	56.8103
Annotation Cluster 6	Enrichment Score: 1.1615545251007595
Category	Term	Count	%	PValue	Genes	List Total	Pop Hits	Pop Total	Fold Enrichment	Bonferroni	Benjamini	FDR
KEGG_PATHWAY	hsa05206:MicroRNAs in cancer	6	7.14286	0.00819884	CCNE1, CCND1, MET, PDGFRB, HMGA2, PDCD4	32	285	6891	4.53355	0.599011	0.366763	8.8961
UP_KEYWORDS	Proto-oncogene	5	5.95238	0.0174024	CCND1, SPECC1, MET, PDGFRB, HMGA2	84	239	20042	4.99153	0.942821	0.163767	19.1565
KEGG_PATHWAY	hsa05218:Melanoma	3	3.57143	0.0381252	CCND1, MET, PDGFRB	32	69	6891	9.36277	0.986629	0.512816	35.5904
UP_KEYWORDS	Chromosomal rearrangement	5	5.95238	0.0486377	CCND1, SPECC1, MET, PDGFRB, HMGA2	84	331	20042	3.60416	0.999705	0.287257	45.3362
KEGG_PATHWAY	hsa05215:Prostate cancer	3	3.57143	0.056679	CCNE1, CCND1, PDGFRB	32	86	6891	7.51199	0.998461	0.554958	48.3323
GOTERM_BP_DIRECT	GO:0001889~liver development	3	3.57143	0.0780926	CCNE1, CCND1, MET	80	96	16412	6.41094	1	0.967457	70.4769
KEGG_PATHWAY	hsa05200:Pathways in cancer	5	5.95238	0.0973737	CCNE1, CCND1, MET, SMAD4, PDGFRB	32	393	6891	2.73974	0.999988	0.679271	68.6326
GOTERM_BP_DIRECT	GO:0032355~response to estradiol	3	3.57143	0.110633	CCNE1, CCND1, PDGFRB	80	118	16412	5.21568	1	0.972456	82.7813
KEGG_PATHWAY	hsa04151:PI3K-Akt signaling pathway	4	4.7619	0.200985	CCNE1, CCND1, MET, PDGFRB	32	345	6891	2.49674	1	0.83119	92.1077
KEGG_PATHWAY	hsa04510:Focal adhesion	3	3.57143	0.236778	CCND1, MET, PDGFRB	32	206	6891	3.13607	1	0.8646	95.3016
GOTERM_MF_DIRECT	GO:0019901~protein kinase binding	4	4.7619	0.278284	CCNE1, CCND1, RCC2, PDGFRB	80	383	16483	2.15183	1	0.988244	98.4161
Annotation Cluster 7	Enrichment Score: 1.1600160030118067
Category	Term	Count	%	PValue	Genes	List Total	Pop Hits	Pop Total	Fold Enrichment	Bonferroni	Benjamini	FDR
UP_SEQ_FEATURE	domain:EGF-like 3	3	3.57143	0.0395613	FAT1, TENM3, FBN1	84	76	20064	9.42857	1	0.981908	44.054
UP_SEQ_FEATURE	domain:EGF-like 2	3	3.57143	0.0525326	FAT1, TENM3, FBN1	84	89	20064	8.05136	1	0.988552	53.9954
INTERPRO	IPR013032:EGF-like, conserved site	4	4.7619	0.0576642	VASN, FAT1, TENM3, FBN1	82	197	18205	4.50786	1	0.9245	54.0127
UP_KEYWORDS	EGF-like domain	4	4.7619	0.0732332	VASN, FAT1, TENM3, FBN1	84	234	20042	4.07855	0.999996	0.368171	60.1978
INTERPRO	IPR000742:Epidermal growth factor-like domain	4	4.7619	0.083057	VASN, FAT1, TENM3, FBN1	82	230	18205	3.86108	1	0.940923	67.828
UP_SEQ_FEATURE	domain:EGF-like 1	3	3.57143	0.0883391	FAT1, TENM3, FBN1	84	120	20064	5.97143	1	0.993948	73.5715
SMART	SM00181:SM00181	4	4.7619	0.117773	VASN, FAT1, TENM3, FBN1	54	214	9460	3.27449	0.999801	0.985883	72.4484
Annotation Cluster 8	Enrichment Score: 0.9021975385855453
Category	Term	Count	%	PValue	Genes	List Total	Pop Hits	Pop Total	Fold Enrichment	Bonferroni	Benjamini	FDR
UP_KEYWORDS	DNA damage	5	5.95238	0.0531734	NBN, CCND1, BAZ1B, ERCC3, KIN	84	341	20042	3.49846	0.999864	0.299701	48.4107
GOTERM_BP_DIRECT	GO:0006281~DNA repair	5	5.95238	0.110703	NBN, BAZ1B, UBE2V2, ERCC3, KIN	80	380	16412	2.69934	1	0.967874	82.8015
UP_KEYWORDS	DNA repair	3	3.57143	0.333852	NBN, ERCC3, KIN	84	287	20042	2.49403	1	0.748305	99.2707
Annotation Cluster 9	Enrichment Score: 0.8349149093742734
Category	Term	Count	%	PValue	Genes	List Total	Pop Hits	Pop Total	Fold Enrichment	Bonferroni	Benjamini	FDR
GOTERM_MF_DIRECT	GO:0004713~protein tyrosine kinase activity	3	3.57143	0.0640373	BAZ1B, MET, PDGFRB	80	86	16483	7.18735	0.999999	0.835261	56.8802
UP_KEYWORDS	Tyrosine-protein kinase	3	3.57143	0.0786707	BAZ1B, MET, PDGFRB	84	112	20042	6.39094	0.999998	0.369062	62.9361
GOTERM_BP_DIRECT	GO:0018108~peptidyl-tyrosine phosphorylation	3	3.57143	0.115313	BAZ1B, MET, PDGFRB	80	121	16412	5.08636	1	0.963233	84.0917
UP_KEYWORDS	Kinase	6	7.14286	0.17056	BAZ1B, MET, STK17B, EEF2K, PDGFRB, NEK7	84	709	20042	2.01914	1	0.581427	89.6192
UP_KEYWORDS	Transferase	7	8.33333	0.67519	BAZ1B, EOGT, MET, STK17B, EEF2K, PDGFRB, NEK7	84	1627	20042	1.02653	1	0.94296	99.9999
Annotation Cluster 10	Enrichment Score: 0.768650781154533
Category	Term	Count	%	PValue	Genes	List Total	Pop Hits	Pop Total	Fold Enrichment	Bonferroni	Benjamini	FDR
GOTERM_BP_DIRECT	GO:0045892~negative regulation of transcription, DNA-templated	6	7.14286	0.0832169	NACC2, SMAD4, HMGA2, LOXL2, SMARCA2, PDCD4	80	483	16412	2.54845	1	0.968086	72.8456
GOTERM_CC_DIRECT	GO:0000790~nuclear chromatin	3	3.57143	0.197905	NACC2, SMAD4, SMARCA2	83	177	17701	3.61466	1	0.853905	92.9648
GOTERM_BP_DIRECT	GO:0008285~negative regulation of cell proliferation	4	4.7619	0.300178	NACC2, SMAD4, SMARCA2, TES	80	398	16412	2.06181	1	0.999155	99.5278
Annotation Cluster 11	Enrichment Score: 0.6967630290873412
Category	Term	Count	%	PValue	Genes	List Total	Pop Hits	Pop Total	Fold Enrichment	Bonferroni	Benjamini	FDR
GOTERM_BP_DIRECT	GO:0046777~protein autophosphorylation	4	4.7619	0.0466761	MET, STK17B, EEF2K, PDGFRB	80	167	16412	4.91377	1	0.946543	51.1888
UP_SEQ_FEATURE	active site:Proton acceptor	7	8.33333	0.0597357	LDHB, PXDN, MET, STK17B, PDGFRB, CNP, NEK7	84	672	20064	2.4881	1	0.987389	58.7794
INTERPRO	IPR001245:Serine-threonine/tyrosine-protein kinase catalytic domain	3	3.57143	0.116941	MET, PDGFRB, NEK7	82	132	18205	5.04573	1	0.972854	80.339
UP_KEYWORDS	Kinase	6	7.14286	0.17056	BAZ1B, MET, STK17B, EEF2K, PDGFRB, NEK7	84	709	20042	2.01914	1	0.581427	89.6192
UP_SEQ_FEATURE	binding site:ATP	5	5.95238	0.20002	MET, LARS, STK17B, PDGFRB, NEK7	84	558	20064	2.1403	1	0.999803	95.9684
INTERPRO	IPR011009:Protein kinase-like domain	5	5.95238	0.21027	MET, STK17B, EEF2K, PDGFRB, NEK7	82	530	18205	2.09445	1	0.99789	95.4383
INTERPRO	IPR017441:Protein kinase, ATP binding site	4	4.7619	0.240448	MET, STK17B, PDGFRB, NEK7	82	381	18205	2.33084	1	0.998535	97.2596
UP_SEQ_FEATURE	domain:Protein kinase	4	4.7619	0.317085	MET, STK17B, PDGFRB, NEK7	84	478	20064	1.9988	1	0.999954	99.5862
INTERPRO	IPR000719:Protein kinase, catalytic domain	4	4.7619	0.367842	MET, STK17B, PDGFRB, NEK7	82	486	18205	1.82726	1	0.999806	99.7517
UP_KEYWORDS	Serine/threonine-protein kinase	3	3.57143	0.488988	STK17B, EEF2K, NEK7	84	395	20042	1.81212	1	0.878089	99.9706
UP_KEYWORDS	Transferase	7	8.33333	0.67519	BAZ1B, EOGT, MET, STK17B, EEF2K, PDGFRB, NEK7	84	1627	20042	1.02653	1	0.94296	99.9999
Annotation Cluster 12	Enrichment Score: 0.6513741002907484
Category	Term	Count	%	PValue	Genes	List Total	Pop Hits	Pop Total	Fold Enrichment	Bonferroni	Benjamini	FDR
INTERPRO	IPR017986:WD40-repeat-containing domain	5	5.95238	0.045274	CORO2B, SPAG9, EML1, TENM3, TLE3	82	301	18205	3.68791	0.999994	0.951349	45.4448
INTERPRO	IPR015943:WD40/YVTN repeat-like-containing domain	5	5.95238	0.0596035	CORO2B, SPAG9, EML1, MET, TLE3	82	330	18205	3.36382	1	0.898869	55.2352
UP_SEQ_FEATURE	repeat:WD 5	3	3.57143	0.256964	CORO2B, EML1, TLE3	84	237	20064	3.02351	1	0.999902	98.6066
UP_SEQ_FEATURE	repeat:WD 4	3	3.57143	0.284575	CORO2B, EML1, TLE3	84	255	20064	2.81008	1	0.999944	99.192
UP_SEQ_FEATURE	repeat:WD 3	3	3.57143	0.306001	CORO2B, EML1, TLE3	84	269	20064	2.66383	1	0.999958	99.4783
UP_SEQ_FEATURE	repeat:WD 2	3	3.57143	0.319719	CORO2B, EML1, TLE3	84	278	20064	2.5776	1	0.99993	99.6085
UP_SEQ_FEATURE	repeat:WD 1	3	3.57143	0.319719	CORO2B, EML1, TLE3	84	278	20064	2.5776	1	0.99993	99.6085
UP_KEYWORDS	WD repeat	3	3.57143	0.324747	CORO2B, EML1, TLE3	84	281	20042	2.54728	1	0.751276	99.1404
INTERPRO	IPR001680:WD40 repeat	3	3.57143	0.340164	CORO2B, EML1, TLE3	82	271	18205	2.4577	1	0.999763	99.5651
SMART	SM00320:SM00320	3	3.57143	0.449343	CORO2B, EML1, TLE3	54	270	9460	1.9465	1	0.999999	99.7841
Annotation Cluster 13	Enrichment Score: 0.6254198250661271
Category	Term	Count	%	PValue	Genes	List Total	Pop Hits	Pop Total	Fold Enrichment	Bonferroni	Benjamini	FDR
GOTERM_CC_DIRECT	GO:0005783~endoplasmic reticulum	7	8.33333	0.150957	RTN4, PXDN, GOLT1B, SCD, ATP10D, PDCD6, CANX	83	777	17701	1.92131	1	0.799265	86.0489
UP_KEYWORDS	Endoplasmic reticulum	7	8.33333	0.273112	RTN4, EOGT, SCD, SDCBP, ATP10D, PDCD6, CANX	84	1057	20042	1.5801	1	0.710023	97.9014
GOTERM_CC_DIRECT	GO:0005789~endoplasmic reticulum membrane	6	7.14286	0.322513	PLA2G4A, SCD, SDCBP, ATP10D, PDCD6, CANX	83	811	17701	1.57779	1	0.937877	99.0779
Annotation Cluster 14	Enrichment Score: 0.5334728920787772
Category	Term	Count	%	PValue	Genes	List Total	Pop Hits	Pop Total	Fold Enrichment	Bonferroni	Benjamini	FDR
GOTERM_MF_DIRECT	GO:0003682~chromatin binding	5	5.95238	0.105569	FOSL2, BAZ1B, SMAD4, LOXL2, SMARCA2	80	375	16483	2.74717	1	0.890417	75.7827
UP_KEYWORDS	Repressor	5	5.95238	0.229227	KDM1B, CCND1, NACC2, TLE3, LOXL2	84	591	20042	2.01857	1	0.65388	95.731
UP_KEYWORDS	Transcription regulation	13	15.4762	0.24445	NACC2, FOSL2, HINT1, TLE3, SMAD4, HMGA2, KDM1B, CCND1, BAZ1B, UBTF, ERCC3, LOXL2, SMARCA2	84	2309	20042	1.34333	1	0.671888	96.6474
UP_KEYWORDS	Transcription	13	15.4762	0.275769	NACC2, FOSL2, HINT1, TLE3, SMAD4, HMGA2, KDM1B, CCND1, BAZ1B, UBTF, ERCC3, LOXL2, SMARCA2	84	2375	20042	1.30599	1	0.705669	97.9925
GOTERM_BP_DIRECT	GO:0006351~transcription, DNA-templated	10	11.9048	0.512468	KDM1B, CCND1, NACC2, FOSL2, BAZ1B, HINT1, TLE3, SMAD4, LOXL2, SMARCA2	80	1811	16412	1.1328	1	0.999938	99.9979
GOTERM_BP_DIRECT	GO:0006355~regulation of transcription, DNA-templated	6	7.14286	0.753282	KDM1B, BAZ1B, HINT1, TLE3, HMGA2, SMARCA2	80	1289	16412	0.954926	1	1	100
Annotation Cluster 15	Enrichment Score: 0.522998378205133
Category	Term	Count	%	PValue	Genes	List Total	Pop Hits	Pop Total	Fold Enrichment	Bonferroni	Benjamini	FDR
UP_SEQ_FEATURE	domain:Ig-like C2-type 3	3	3.57143	0.098499	ALCAM, PXDN, PDGFRB	84	128	20064	5.59821	1	0.990768	77.5072
UP_SEQ_FEATURE	domain:Ig-like C2-type 1	3	3.57143	0.203629	ALCAM, PXDN, PDGFRB	84	202	20064	3.54738	1	0.999691	96.2223
UP_SEQ_FEATURE	domain:Ig-like C2-type 2	3	3.57143	0.205137	ALCAM, PXDN, PDGFRB	84	203	20064	3.52991	1	0.999503	96.324
INTERPRO	IPR013783:Immunoglobulin-like fold	5	5.95238	0.401267	ALCAM, VASN, PXDN, MET, PDGFRB	82	722	18205	1.53748	1	0.999867	99.878
UP_KEYWORDS	Immunoglobulin domain	3	3.57143	0.627722	ALCAM, PXDN, PDGFRB	84	510	20042	1.4035	1	0.928665	99.9994
INTERPRO	IPR007110:Immunoglobulin-like domain	3	3.57143	0.70225	ALCAM, PXDN, PDGFRB	82	545	18205	1.22209	1	1	100
Annotation Cluster 16	Enrichment Score: 0.5209085850930659
Category	Term	Count	%	PValue	Genes	List Total	Pop Hits	Pop Total	Fold Enrichment	Bonferroni	Benjamini	FDR
GOTERM_BP_DIRECT	GO:0045892~negative regulation of transcription, DNA-templated	6	7.14286	0.0832169	NACC2, SMAD4, HMGA2, LOXL2, SMARCA2, PDCD4	80	483	16412	2.54845	1	0.968086	72.8456
GOTERM_BP_DIRECT	GO:0045893~positive regulation of transcription, DNA-templated	4	4.7619	0.431374	CCNE1, SMAD4, HMGA2, SMARCA2	80	498	16412	1.64779	1	0.999824	99.979
GOTERM_BP_DIRECT	GO:0000122~negative regulation of transcription from RNA polymerase II promoter	5	5.95238	0.459514	CCND1, HIST1H1C, SMAD4, HMGA2, SMARCA2	80	721	16412	1.42268	1	0.999878	99.9902
GOTERM_BP_DIRECT	GO:0045944~positive regulation of transcription from RNA polymerase II promoter	6	7.14286	0.500036	FOSL2, MET, SMAD4, HMGA2, ERCC3, SMARCA2	80	966	16412	1.27422	1	0.999928	99.997
Annotation Cluster 17	Enrichment Score: 0.32320499588898605
Category	Term	Count	%	PValue	Genes	List Total	Pop Hits	Pop Total	Fold Enrichment	Bonferroni	Benjamini	FDR
UP_KEYWORDS	Extracellular matrix	3	3.57143	0.286538	PXDN, FBN1, LOXL2	84	256	20042	2.79604	1	0.713711	98.3256
GOTERM_CC_DIRECT	GO:0005615~extracellular space	7	8.33333	0.55054	VASN, PXDN, FBN1, SDCBP, CNP, LOXL2, TNFAIP2	83	1282	17701	1.16447	1	0.986825	99.9934
UP_KEYWORDS	Secreted	8	9.52381	0.67985	ALCAM, VASN, PXDN, MET, FBN1, SDCBP, PRSS23, LOXL2	84	1895	20042	1.00726	1	0.942512	99.9999
Annotation Cluster 18	Enrichment Score: 0.24271073595249015
Category	Term	Count	%	PValue	Genes	List Total	Pop Hits	Pop Total	Fold Enrichment	Bonferroni	Benjamini	FDR
GOTERM_CC_DIRECT	GO:0005886~plasma membrane	20	23.8095	0.444313	RTN4, VASN, RAB5B, HINT1, MET, EFNB2, SLC3A2, STK17B, AKAP12, CNP, ATP10D, PCDH7, SLC7A5, PACSIN3, RCC2, FAT1, DSP, PDGFRB, SDCBP, TES	83	3900	17701	1.09367	1	0.975023	99.9151
UP_KEYWORDS	Cell membrane	13	15.4762	0.632854	RAB5B, PDLIM5, STK17B, SLC3A2, ATP10D, PCDH7, SLC7A5, ALCAM, PACSIN3, FAT1, DSP, PDGFRB, SDCBP	84	3070	20042	1.01034	1	0.928229	99.9995
UP_KEYWORDS	Membrane	29	34.5238	0.665082	RTN4, RAB5B, PDLIM5, AKAP12, STK17B, ATP10D, CNP, CANX, SLC7A5, ALCAM, PACSIN3, FAT1, VASN, GOLT1B, SPECC1, SCD, MRC2, EFNB2, MET, SLC3A2, PCDH7, TMEM2, CCND1, FAM134A, TENM3, PDGFRB, SDCBP, DSP, PDCD6	84	7098	20042	0.974819	1	0.940997	99.9998
Annotation Cluster 19	Enrichment Score: 0.23135202234849994
Category	Term	Count	%	PValue	Genes	List Total	Pop Hits	Pop Total	Fold Enrichment	Bonferroni	Benjamini	FDR
UP_KEYWORDS	Cell adhesion	4	4.7619	0.318817	ALCAM, FAT1, TENM3, PCDH7	84	479	20042	1.99244	1	0.751089	99.0444
UP_SEQ_FEATURE	topological domain:Extracellular	11	13.0952	0.733125	ALCAM, VASN, FAT1, MRC2, EFNB2, TENM3, MET, SLC3A2, PDGFRB, ATP10D, PCDH7	84	2787	20064	0.942744	1	1	100
GOTERM_CC_DIRECT	GO:0005887~integral component of plasma membrane	5	5.95238	0.865414	ALCAM, FAT1, EFNB2, MET, PCDH7	83	1310	17701	0.813989	1	0.999947	100
Annotation Cluster 20	Enrichment Score: 0.15371964571582958
Category	Term	Count	%	PValue	Genes	List Total	Pop Hits	Pop Total	Fold Enrichment	Bonferroni	Benjamini	FDR
UP_KEYWORDS	Disulfide bond	15	17.8571	0.534275	VASN, PXDN, FBN1, MET, EFNB2, MRC2, SLC3A2, CANX, SLC7A5, ALCAM, FAT1, TENM3, PDGFRB, PRSS23, LOXL2	84	3357	20042	1.06611	1	0.896138	99.9905
UP_SEQ_FEATURE	disulfide bond	13	15.4762	0.555924	ALCAM, VASN, PXDN, FAT1, MRC2, EFNB2, TENM3, FBN1, SLC3A2, PDGFRB, PRSS23, LOXL2, CANX	84	2917	20064	1.0645	1	1	99.9992
UP_KEYWORDS	Signal	15	17.8571	0.605303	VASN, PXDN, FBN1, MET, EFNB2, MRC2, PCDH7, CANX, ALCAM, EOGT, FAT1, PDGFRB, PRSS23, LOXL2, SMARCA2	84	3507	20042	1.02051	1	0.923336	99.9987
UP_KEYWORDS	Glycoprotein	19	22.619	0.626477	VASN, PXDN, FBN1, MET, EFNB2, MRC2, SLC3A2, PCDH7, MCM3, SLC7A5, MCM6, TMEM2, ALCAM, EOGT, FAT1, TENM3, PDGFRB, PRSS23, LOXL2	84	4542	20042	0.998087	1	0.931114	99.9993
UP_SEQ_FEATURE	signal peptide	14	16.6667	0.643819	VASN, PXDN, FBN1, MET, EFNB2, MRC2, PCDH7, CANX, ALCAM, EOGT, FAT1, PDGFRB, PRSS23, LOXL2	84	3347	20064	0.999104	1	1	100
UP_KEYWORDS	Membrane	29	34.5238	0.665082	RTN4, RAB5B, PDLIM5, AKAP12, STK17B, ATP10D, CNP, CANX, SLC7A5, ALCAM, PACSIN3, FAT1, VASN, GOLT1B, SPECC1, SCD, MRC2, EFNB2, MET, SLC3A2, PCDH7, TMEM2, CCND1, FAM134A, TENM3, PDGFRB, SDCBP, DSP, PDCD6	84	7098	20042	0.974819	1	0.940997	99.9998
UP_KEYWORDS	Secreted	8	9.52381	0.67985	ALCAM, VASN, PXDN, MET, FBN1, SDCBP, PRSS23, LOXL2	84	1895	20042	1.00726	1	0.942512	99.9999
UP_SEQ_FEATURE	topological domain:Cytoplasmic	14	16.6667	0.691289	VASN, RTN4, GOLT1B, MET, EFNB2, MRC2, SLC3A2, ATP10D, PCDH7, CANX, ALCAM, FAT1, TENM3, PDGFRB	84	3456	20064	0.967593	1	1	100
UP_SEQ_FEATURE	glycosylation site:N-linked (GlcNAc...)	17	20.2381	0.700345	VASN, PXDN, FBN1, MET, EFNB2, MRC2, SLC3A2, PCDH7, SLC7A5, TMEM2, ALCAM, EOGT, FAT1, TENM3, PDGFRB, PRSS23, LOXL2	84	4235	20064	0.958813	1	1	100
UP_SEQ_FEATURE	topological domain:Extracellular	11	13.0952	0.733125	ALCAM, VASN, FAT1, MRC2, EFNB2, TENM3, MET, SLC3A2, PDGFRB, ATP10D, PCDH7	84	2787	20064	0.942744	1	1	100
UP_KEYWORDS	Transmembrane helix	19	22.619	0.855515	RTN4, VASN, GOLT1B, SCD, MET, EFNB2, MRC2, SLC3A2, ATP10D, PCDH7, SLC7A5, CANX, TMEM2, ALCAM, FAM134A, FAT1, TENM3, PDGFRB, SDCBP	84	5246	20042	0.864146	1	0.991586	100
UP_KEYWORDS	Transmembrane	19	22.619	0.859858	RTN4, VASN, GOLT1B, SCD, MET, EFNB2, MRC2, SLC3A2, ATP10D, PCDH7, SLC7A5, CANX, TMEM2, ALCAM, FAM134A, FAT1, TENM3, PDGFRB, SDCBP	84	5265	20042	0.861027	1	0.99161	100
UP_SEQ_FEATURE	transmembrane region	18	21.4286	0.869746	RTN4, VASN, GOLT1B, SCD, MET, EFNB2, MRC2, SLC3A2, ATP10D, PCDH7, CANX, SLC7A5, TMEM2, ALCAM, FAM134A, FAT1, TENM3, PDGFRB	84	5056	20064	0.850362	1	1	100
GOTERM_CC_DIRECT	GO:0016021~integral component of membrane	13	15.4762	0.946277	VASN, SPAG9, FAM134A, GOLT1B, SCD, MRC2, TENM3, MET, SLC3A2, PDGFRB, ATP10D, SLC7A5, TMEM2	83	3725	17701	0.744281	1	0.999999	100
Annotation Cluster 21	Enrichment Score: 0.055394130136535324
Category	Term	Count	%	PValue	Genes	List Total	Pop Hits	Pop Total	Fold Enrichment	Bonferroni	Benjamini	FDR
GOTERM_MF_DIRECT	GO:0008270~zinc ion binding	5	5.95238	0.824732	KDM1B, BAZ1B, PDLIM5, ZZEF1, TES	80	1177	16483	0.875266	1	1	100
UP_KEYWORDS	Zinc	8	9.52381	0.872202	KDM1B, BAZ1B, PDLIM5, SMAD4, MCM2, KIN, ZZEF1, TES	84	2363	20042	0.807771	1	0.992784	100
UP_KEYWORDS	Zinc-finger	5	5.95238	0.948173	KDM1B, BAZ1B, MCM2, KIN, ZZEF1	84	1805	20042	0.660929	1	0.999081	100

## Sheet: RPE1 H2B-GFP 21.3
RPE1* 21/3 DAVID functional annotation clustering of "Cellular Development, Cellular Growth and Proliferation" microRNA target genes that are significantly deregulated (log2 fold change >0.6 or <-0.6) and have inverse expression to microRNA expression
Annotation Cluster 1	Enrichment Score: 3.0140625982000917
Category	Term	Count	%	PValue	Genes	List Total	Pop Hits	Pop Total	Fold Enrichment	Bonferroni	Benjamini	FDR
GOTERM_CC_DIRECT	GO:0000790~nuclear chromatin	9	9.47368	4.56788e-06	KDM1A, MSH6, SMARCE1, NASP, SMAD4, SMAD3, CHAF1A, BUD31, SMARCA4	95	177	17701	9.47422	0.00089947	0.000299913	0.00571105
GOTERM_BP_DIRECT	GO:0006357~regulation of transcription from RNA polymerase II promoter	8	8.42105	0.00448039	KDM1A, FOSL2, SMARCE1, SMAD3, DEK, BUD31, ANXA4, SMARCA4	94	362	16412	3.85847	0.983274	0.44256	6.77039
GOTERM_MF_DIRECT	GO:0000978~RNA polymerase II core promoter proximal region sequence-specific DNA binding	6	6.31579	0.0443385	FOSL2, SMARCE1, SMAD4, SMAD3, NR3C1, SMARCA4	93	346	16483	3.07347	0.999998	0.578823	45.2074
Annotation Cluster 2	Enrichment Score: 2.164297984242262
Category	Term	Count	%	PValue	Genes	List Total	Pop Hits	Pop Total	Fold Enrichment	Bonferroni	Benjamini	FDR
KEGG_PATHWAY	hsa04110:Cell cycle	6	6.31579	0.00250369	SMAD4, SMAD3, ORC5, CDK6, RB1, STAG2	54	124	6891	6.17473	0.278113	0.150361	2.87712
GOTERM_BP_DIRECT	GO:0000083~regulation of transcription involved in G1/S transition of mitotic cell cycle	3	3.15789	0.00743803	TYMS, RRM2, RB1	94	23	16412	22.7734	0.998888	0.493453	11.002
GOTERM_BP_DIRECT	GO:0000278~mitotic cell cycle	8	8.42105	0.0108249	TYMS, NCAPG, RRM2, ORC5, CDK6, RB1, STAG2, NCAPD2	94	428	16412	3.26347	0.999951	0.483674	15.6267
GOTERM_BP_DIRECT	GO:0000082~G1/S transition of mitotic cell cycle	5	5.26316	0.0109231	TYMS, RRM2, ORC5, CDK6, RB1	94	152	16412	5.74328	0.999955	0.464929	15.7574
Annotation Cluster 3	Enrichment Score: 2.041488686191514
Category	Term	Count	%	PValue	Genes	List Total	Pop Hits	Pop Total	Fold Enrichment	Bonferroni	Benjamini	FDR
INTERPRO	IPR016024:Armadillo-type fold	8	8.42105	0.0017409	RIF1, NCAPG, PKP2, DIAPH3, RICTOR, API5, STAG2, NCAPD2	92	346	18205	4.57527	0.418353	0.418353	2.31398
INTERPRO	IPR011989:Armadillo-like helical	6	6.31579	0.00422511	RIF1, NCAPG, PKP2, RICTOR, API5, NCAPD2	92	212	18205	5.60039	0.732006	0.482319	5.53024
UP_KEYWORDS	Chromosome	5	5.26316	0.102076	MSH6, RIF1, NCAPG, STAG2, NCAPD2	95	378	20042	2.79059	1	0.464123	73.977
Annotation Cluster 4	Enrichment Score: 1.865193015327814
Category	Term	Count	%	PValue	Genes	List Total	Pop Hits	Pop Total	Fold Enrichment	Bonferroni	Benjamini	FDR
UP_KEYWORDS	Cell cycle	11	11.5789	0.000833716	SPIN1, RIF1, NCAPG, NASP, CDK6, CEP55, RB1, HMGA2, CHAF1A, STAG2, NCAPD2	95	640	20042	3.62602	0.151522	0.0231996	1.03741
UP_KEYWORDS	DNA condensation	3	3.15789	0.00190918	NCAPG, HMGA2, NCAPD2	95	14	20042	45.2075	0.313719	0.0409671	2.361
UP_KEYWORDS	Mitosis	5	5.26316	0.0324625	NCAPG, CEP55, HMGA2, STAG2, NCAPD2	95	256	20042	4.12048	0.998498	0.266246	33.808
UP_KEYWORDS	Cell division	6	6.31579	0.032643	NCAPG, CDK6, CEP55, HMGA2, STAG2, NCAPD2	95	378	20042	3.34871	0.998553	0.25709	33.9622
GOTERM_BP_DIRECT	GO:0051301~cell division	6	6.31579	0.0374008	NCAPG, CDK6, RB1, HMGA2, STAG2, NCAPD2	94	325	16412	3.22331	1	0.685736	44.8492
UP_KEYWORDS	Chromosome	5	5.26316	0.102076	MSH6, RIF1, NCAPG, STAG2, NCAPD2	95	378	20042	2.79059	1	0.464123	73.977
Annotation Cluster 5	Enrichment Score: 1.6737571072375783
Category	Term	Count	%	PValue	Genes	List Total	Pop Hits	Pop Total	Fold Enrichment	Bonferroni	Benjamini	FDR
GOTERM_CC_DIRECT	GO:0016514~SWI/SNF complex	3	3.15789	0.00280076	SMARCE1, RB1, SMARCA4	95	15	17701	37.2653	0.424505	0.0667345	3.44592
GOTERM_BP_DIRECT	GO:0006338~chromatin remodeling	4	4.21053	0.00918929	SMARCE1, PBRM1, RB1, SMARCA4	94	76	16412	9.18925	0.999777	0.476351	13.4221
GOTERM_BP_DIRECT	GO:0045892~negative regulation of transcription, DNA-templated	8	8.42105	0.0197914	KDM1A, SIN3A, SMARCE1, PBXIP1, SMAD4, RB1, HMGA2, SMARCA4	94	483	16412	2.89185	1	0.517334	26.8077
GOTERM_MF_DIRECT	GO:0003713~transcription coactivator activity	3	3.15789	0.396221	SMARCE1, RB1, SMARCA4	93	244	16483	2.17914	1	0.995225	99.8761
Annotation Cluster 6	Enrichment Score: 1.6461758238604507
Category	Term	Count	%	PValue	Genes	List Total	Pop Hits	Pop Total	Fold Enrichment	Bonferroni	Benjamini	FDR
GOTERM_MF_DIRECT	GO:0009055~electron carrier activity	5	5.26316	0.00142071	ME1, AKR1A1, AKR1B1, UGDH, TXNRD1	93	87	16483	10.186	0.334097	0.0966568	1.86832
UP_KEYWORDS	Oxidoreductase	9	9.47368	0.00538805	ME1, KDM1A, AKR1A1, RRM2, SCD, AKR1B1, UGDH, TXNRD1, UQCRFS1	95	571	20042	3.32525	0.655036	0.0848735	6.53177
GOTERM_BP_DIRECT	GO:0005975~carbohydrate metabolic process	7	7.36842	0.0138219	ME1, GNPDA1, AKR1A1, AKR1B1, UGDH, EXT2, PYGB	94	346	16412	3.53228	0.999997	0.486933	19.5306
GOTERM_BP_DIRECT	GO:0055114~oxidation-reduction process	9	9.47368	0.0156683	ME1, KDM1A, GDI1, AKR1A1, RRM2, SCD, AKR1B1, UGDH, TXNRD1	94	571	16412	2.75195	0.999999	0.495954	21.8507
KEGG_PATHWAY	hsa00040:Pentose and glucuronate interconversions	3	3.15789	0.0309522	AKR1A1, AKR1B1, UGDH	54	36	6891	10.6343	0.983217	0.442287	30.6601
UP_SEQ_FEATURE	nucleotide phosphate-binding region:NADP	3	3.15789	0.0471825	ME1, AKR1A1, AKR1B1	95	74	20064	8.56216	1	0.994379	50.4804
UP_KEYWORDS	NADP	4	4.21053	0.0556551	ME1, AKR1A1, AKR1B1, TXNRD1	95	184	20042	4.58627	0.999987	0.331616	51.1281
UP_SEQ_FEATURE	active site:Proton donor	4	4.21053	0.0677357	ME1, AKR1A1, AKR1B1, NT5C2	95	200	20064	4.224	1	0.995349	63.9369
UP_SEQ_FEATURE	binding site:Substrate	4	4.21053	0.167531	AKR1A1, AKR1B1, UGDH, FAH	95	301	20064	2.80664	1	0.999479	93.0488
Annotation Cluster 7	Enrichment Score: 1.5621854324850746
Category	Term	Count	%	PValue	Genes	List Total	Pop Hits	Pop Total	Fold Enrichment	Bonferroni	Benjamini	FDR
GOTERM_CC_DIRECT	GO:0071141~SMAD protein complex	3	3.15789	0.000575873	SMAD4, SMAD3, HMGA2	95	7	17701	79.8541	0.107278	0.0187356	0.717631
GOTERM_BP_DIRECT	GO:0000122~negative regulation of transcription from RNA polymerase II promoter	8	8.42105	0.114474	KDM1A, SIN3A, SMAD4, DNMT1, SMAD3, HMGA2, NCOR2, SMARCA4	94	721	16412	1.93726	1	0.919309	85.0133
GOTERM_BP_DIRECT	GO:0045893~positive regulation of transcription, DNA-templated	5	5.26316	0.312183	SMAD4, SMAD3, RB1, HMGA2, SMARCA4	94	498	16412	1.75297	1	0.996261	99.7098
Annotation Cluster 8	Enrichment Score: 1.4911222316440178
Category	Term	Count	%	PValue	Genes	List Total	Pop Hits	Pop Total	Fold Enrichment	Bonferroni	Benjamini	FDR
SMART	SM00490:SM00490	4	4.21053	0.0164191	DDX18, SNRNP200, SKIV2L2, SMARCA4	49	106	9460	7.28533	0.641719	0.641719	15.3859
INTERPRO	IPR001650:Helicase, C-terminal	4	4.21053	0.0169151	DDX18, SNRNP200, SKIV2L2, SMARCA4	92	108	18205	7.3289	0.995036	0.829417	20.4848
SMART	SM00487:SM00487	4	4.21053	0.0176799	DDX18, SNRNP200, SKIV2L2, SMARCA4	49	109	9460	7.08482	0.669107	0.424767	16.474
INTERPRO	IPR014001:Helicase, superfamily 1/2, ATP-binding domain	4	4.21053	0.017755	DDX18, SNRNP200, SKIV2L2, SMARCA4	92	110	18205	7.19565	0.996195	0.751634	21.3927
UP_SEQ_FEATURE	nucleotide phosphate-binding region:ATP	11	11.5789	0.0178916	EGFR, MSH6, DDX18, MSH2, SNRNP200, AXL, ORC5, CDK6, SKIV2L2, SMARCA4, TRIP13	95	994	20064	2.33722	0.999937	0.911006	23.0889
UP_KEYWORDS	Helicase	4	4.21053	0.0287181	DDX18, SNRNP200, SKIV2L2, SMARCA4	95	141	20042	5.98492	0.996786	0.249499	30.5329
INTERPRO	IPR011545:DNA/RNA helicase, DEAD/DEAH box type, N-terminal	3	3.15789	0.0431201	DDX18, SNRNP200, SKIV2L2	92	66	18205	8.99457	0.999999	0.858901	44.6914
INTERPRO	IPR027417:P-loop containing nucleoside triphosphate hydrolase	9	9.47368	0.069636	MSH6, MYO10, DDX18, MSH2, SNRNP200, ORC5, SKIV2L2, SMARCA4, TRIP13	92	871	18205	2.04469	1	0.939552	62.0852
UP_SEQ_FEATURE	domain:Helicase C-terminal	3	3.15789	0.0912559	DDX18, SKIV2L2, SMARCA4	95	108	20064	5.86667	1	0.998357	75.129
UP_SEQ_FEATURE	domain:Helicase ATP-binding	3	3.15789	0.0999474	DDX18, SKIV2L2, SMARCA4	95	114	20064	5.55789	1	0.99811	78.3727
Annotation Cluster 9	Enrichment Score: 1.4047546231276167
Category	Term	Count	%	PValue	Genes	List Total	Pop Hits	Pop Total	Fold Enrichment	Bonferroni	Benjamini	FDR
GOTERM_BP_DIRECT	GO:0000398~mRNA splicing, via spliceosome	6	6.31579	0.00644707	PRPF8, CDC40, SNRNP200, SKIV2L2, BUD31, POLR2A	94	207	16412	5.06075	0.997239	0.521231	9.60464
GOTERM_CC_DIRECT	GO:0071013~catalytic step 2 spliceosome	4	4.21053	0.0114953	PRPF8, CDC40, SNRNP200, SKIV2L2	95	88	17701	8.46938	0.897479	0.187031	13.4594
GOTERM_CC_DIRECT	GO:0005681~spliceosomal complex	4	4.21053	0.0114953	CDC40, SNRNP200, BUD31, API5	95	88	17701	8.46938	0.897479	0.187031	13.4594
UP_KEYWORDS	Spliceosome	4	4.21053	0.0219318	PRPF8, CDC40, SNRNP200, SKIV2L2	95	127	20042	6.64467	0.987332	0.252666	24.2145
KEGG_PATHWAY	hsa03040:Spliceosome	4	4.21053	0.0791966	PRPF8, CDC40, SNRNP200, BUD31	54	131	6891	3.89652	0.999978	0.696323	61.7434
UP_KEYWORDS	mRNA splicing	4	4.21053	0.121164	PRPF8, CDC40, SNRNP200, SKIV2L2	95	258	20042	3.27083	1	0.506769	80.1079
GOTERM_BP_DIRECT	GO:0008380~RNA splicing	4	4.21053	0.163508	PRPF8, CDC40, SNRNP200, POLR2A	94	246	16412	2.83896	1	0.956189	93.8415
UP_KEYWORDS	mRNA processing	4	4.21053	0.197182	PRPF8, CDC40, SNRNP200, SKIV2L2	95	326	20042	2.58857	1	0.66097	93.5815
Annotation Cluster 10	Enrichment Score: 1.3832522914172394
Category	Term	Count	%	PValue	Genes	List Total	Pop Hits	Pop Total	Fold Enrichment	Bonferroni	Benjamini	FDR
KEGG_PATHWAY	hsa05212:Pancreatic cancer	4	4.21053	0.0128667	EGFR, SMAD4, SMAD3, CDK6	54	64	6891	7.97569	0.814282	0.285881	13.999
GOTERM_BP_DIRECT	GO:0042177~negative regulation of protein catabolic process	3	3.15789	0.0149644	EGFR, SMAD4, SMAD3	94	33	16412	15.8723	0.999999	0.496807	20.9737
KEGG_PATHWAY	hsa05200:Pathways in cancer	7	7.36842	0.0794573	EGFR, MSH6, MSH2, SMAD4, SMAD3, CDK6, RB1	54	393	6891	2.27297	0.999979	0.659144	61.8694
KEGG_PATHWAY	hsa04068:FoxO signaling pathway	4	4.21053	0.0806135	EGFR, SMAD4, SMAD3, IRS1	54	132	6891	3.867	0.999982	0.629649	62.4234
KEGG_PATHWAY	hsa04520:Adherens junction	3	3.15789	0.0983262	EGFR, SMAD4, SMAD3	54	69	6891	5.54831	0.999999	0.674136	70.0409
Annotation Cluster 11	Enrichment Score: 1.3097264616437945
Category	Term	Count	%	PValue	Genes	List Total	Pop Hits	Pop Total	Fold Enrichment	Bonferroni	Benjamini	FDR
KEGG_PATHWAY	hsa04110:Cell cycle	6	6.31579	0.00250369	SMAD4, SMAD3, ORC5, CDK6, RB1, STAG2	54	124	6891	6.17473	0.278113	0.150361	2.87712
BIOCARTA	h_g1Pathway:Cell Cycle: G1/S Check Point	4	4.21053	0.00601716	SMAD4, SMAD3, CDK6, RB1	22	30	1627	9.86061	0.34852	0.192857	6.07201
GOTERM_BP_DIRECT	GO:0007050~cell cycle arrest	5	5.26316	0.00886871	LAMTOR1, MSH2, SMAD3, CDK6, RB1	94	143	16412	6.10475	0.999701	0.491498	12.9838
KEGG_PATHWAY	hsa05200:Pathways in cancer	7	7.36842	0.0794573	EGFR, MSH6, MSH2, SMAD4, SMAD3, CDK6, RB1	54	393	6891	2.27297	0.999979	0.659144	61.8694
KEGG_PATHWAY	hsa05220:Chronic myeloid leukemia	3	3.15789	0.105607	SMAD4, CDK6, RB1	54	72	6891	5.31713	1	0.672446	72.7402
KEGG_PATHWAY	hsa05161:Hepatitis B	3	3.15789	0.304255	SMAD4, CDK6, RB1	54	144	6891	2.65856	1	0.882774	98.537
GOTERM_BP_DIRECT	GO:0045893~positive regulation of transcription, DNA-templated	5	5.26316	0.312183	SMAD4, SMAD3, RB1, HMGA2, SMARCA4	94	498	16412	1.75297	1	0.996261	99.7098
KEGG_PATHWAY	hsa05166:HTLV-I infection	4	4.21053	0.312523	POLE3, SMAD4, SMAD3, RB1	54	255	6891	2.00174	1	0.879731	98.7271
Annotation Cluster 12	Enrichment Score: 1.309100594113677
Category	Term	Count	%	PValue	Genes	List Total	Pop Hits	Pop Total	Fold Enrichment	Bonferroni	Benjamini	FDR
UP_SEQ_FEATURE	nucleotide phosphate-binding region:ATP	11	11.5789	0.0178916	EGFR, MSH6, DDX18, MSH2, SNRNP200, AXL, ORC5, CDK6, SKIV2L2, SMARCA4, TRIP13	95	994	20064	2.33722	0.999937	0.911006	23.0889
UP_KEYWORDS	ATP-binding	13	13.6842	0.0281524	EGFR, MSH6, MYO10, DDX18, NOLC1, MSH2, SNRNP200, AXL, ORC5, SKIV2L2, CDK6, SMARCA4, TRIP13	95	1384	20042	1.98164	0.996396	0.256274	30.0253
INTERPRO	IPR027417:P-loop containing nucleoside triphosphate hydrolase	9	9.47368	0.069636	MSH6, MYO10, DDX18, MSH2, SNRNP200, ORC5, SKIV2L2, SMARCA4, TRIP13	92	871	18205	2.04469	1	0.939552	62.0852
UP_KEYWORDS	Nucleotide-binding	14	14.7368	0.0705147	EGFR, MSH6, MYO10, DDX18, NOLC1, MSH2, NT5C2, SNRNP200, AXL, ORC5, SKIV2L2, CDK6, SMARCA4, TRIP13	95	1774	20042	1.66491	0.999999	0.353725	59.919
GOTERM_MF_DIRECT	GO:0005524~ATP binding	13	13.6842	0.115138	EGFR, MSH6, MYO10, DDX18, NOLC1, MSH2, SNRNP200, AXL, ORC5, SKIV2L2, CDK6, SMARCA4, TRIP13	93	1467	16483	1.5706	1	0.856811	80.2634
Annotation Cluster 13	Enrichment Score: 1.1912065115779555
Category	Term	Count	%	PValue	Genes	List Total	Pop Hits	Pop Total	Fold Enrichment	Bonferroni	Benjamini	FDR
GOTERM_BP_DIRECT	GO:0045944~positive regulation of transcription from RNA polymerase II promoter	15	15.7895	0.00104163	EGFR, FOSL2, NUCKS1, SMAD4, SMAD3, NR3C1, RB1, HMGA2, NFATC2IP, KDM1A, APP, SIN3A, CD81, STAG2, SMARCA4	94	966	16412	2.71111	0.613033	0.211288	1.61386
GOTERM_MF_DIRECT	GO:0008134~transcription factor binding	7	7.36842	0.00513532	KDM1A, DNMT1, SMAD3, RB1, HMGA2, NCOR2, SMARCA4	93	284	16483	4.36851	0.770645	0.21762	6.60185
GOTERM_MF_DIRECT	GO:0050681~androgen receptor binding	3	3.15789	0.0199726	KDM1A, RB1, SMARCA4	93	39	16483	13.6336	0.99688	0.358435	23.4809
UP_KEYWORDS	DNA-binding	17	17.8947	0.0255352	MSH6, FOSL2, MSH2, SMAD4, SMAD3, DEK, NR3C1, RB1, HMGA2, POLR2A, UBTF, SMARCE1, POLE3, PBRM1, DNMT1, NCOR2, PHC2	95	2023	20042	1.77284	0.993877	0.258998	27.6324
UP_KEYWORDS	Repressor	7	7.36842	0.0593998	KDM1A, SIN3A, TLE3, DNMT1, RB1, NCOR2, SMARCA4	95	591	20042	2.49878	0.999994	0.331102	53.4965
GOTERM_BP_DIRECT	GO:0000122~negative regulation of transcription from RNA polymerase II promoter	8	8.42105	0.114474	KDM1A, SIN3A, SMAD4, DNMT1, SMAD3, HMGA2, NCOR2, SMARCA4	94	721	16412	1.93726	1	0.919309	85.0133
GOTERM_BP_DIRECT	GO:0006325~chromatin organization	4	4.21053	0.153996	KDM1A, HMGA2, NCOR2, SMARCA4	94	239	16412	2.9221	1	0.95536	92.6524
GOTERM_MF_DIRECT	GO:0003700~transcription factor activity, sequence-specific DNA binding	8	8.42105	0.199407	KDM1A, SIN3A, FOSL2, SMAD4, SMAD3, NR3C1, RB1, BUD31	93	854	16483	1.6603	1	0.937057	94.7676
UP_KEYWORDS	Transcription	15	15.7895	0.219752	FOSL2, TLE3, SMAD4, SMAD3, NR3C1, RB1, HMGA2, POLR2A, KDM1A, SIN3A, UBTF, PBRM1, DNMT1, NCOR2, SMARCA4	95	2375	20042	1.33243	1	0.687738	95.5065
UP_KEYWORDS	Transcription regulation	14	14.7368	0.28439	FOSL2, TLE3, SMAD4, SMAD3, NR3C1, RB1, HMGA2, KDM1A, SIN3A, UBTF, PBRM1, DNMT1, NCOR2, SMARCA4	95	2309	20042	1.27915	1	0.768897	98.4759
UP_SEQ_FEATURE	compositionally biased region:Poly-Pro	4	4.21053	0.315729	RTN4, KDM1A, RB1, NCOR2	95	421	20064	2.00665	1	0.999988	99.5982
GOTERM_BP_DIRECT	GO:0006351~transcription, DNA-templated	12	12.6316	0.451611	KDM1A, SIN3A, FOSL2, TLE3, SMAD4, DNMT1, SMAD3, PBRM1, NR3C1, RB1, NCOR2, SMARCA4	94	1811	16412	1.1569	1	0.99968	99.9916
Annotation Cluster 14	Enrichment Score: 1.1620560102462687
Category	Term	Count	%	PValue	Genes	List Total	Pop Hits	Pop Total	Fold Enrichment	Bonferroni	Benjamini	FDR
BIOCARTA	h_nthiPathway:NFkB activation by Nontypeable Hemophilus influenzae	3	3.15789	0.0369242	SMAD4, SMAD3, NR3C1	22	24	1627	9.24432	0.930834	0.48717	32.328
GOTERM_MF_DIRECT	GO:0000978~RNA polymerase II core promoter proximal region sequence-specific DNA binding	6	6.31579	0.0443385	FOSL2, SMARCE1, SMAD4, SMAD3, NR3C1, SMARCA4	93	346	16483	3.07347	0.999998	0.578823	45.2074
GOTERM_MF_DIRECT	GO:0003700~transcription factor activity, sequence-specific DNA binding	8	8.42105	0.199407	KDM1A, SIN3A, FOSL2, SMAD4, SMAD3, NR3C1, RB1, BUD31	93	854	16483	1.6603	1	0.937057	94.7676
Annotation Cluster 15	Enrichment Score: 1.1227602293256789
Category	Term	Count	%	PValue	Genes	List Total	Pop Hits	Pop Total	Fold Enrichment	Bonferroni	Benjamini	FDR
BIOCARTA	h_telPathway:Telomeres, Telomerase, Cellular Aging, and Immortality	3	3.15789	0.0214425	EGFR, RB1, POLR2A	22	18	1627	12.3258	0.7854	0.401299	20.1465
UP_KEYWORDS	Methylation	5	5.26316	0.113391	NFATC2IP, EGFR, DNMT1, RB1, POLR2A	95	393	20042	2.68408	1	0.492068	77.7927
GOTERM_MF_DIRECT	GO:0031625~ubiquitin protein ligase binding	4	4.21053	0.176142	EGFR, SMAD3, RB1, POLR2A	93	259	16483	2.73724	1	0.928552	92.3488
Annotation Cluster 16	Enrichment Score: 1.1175834428465274
Category	Term	Count	%	PValue	Genes	List Total	Pop Hits	Pop Total	Fold Enrichment	Bonferroni	Benjamini	FDR
GOTERM_BP_DIRECT	GO:0030308~negative regulation of cell growth	4	4.21053	0.0320671	RTN4, SMAD4, SMAD3, SMARCA4	94	122	16412	5.72445	1	0.65369	39.8803
GOTERM_MF_DIRECT	GO:0000978~RNA polymerase II core promoter proximal region sequence-specific DNA binding	6	6.31579	0.0443385	FOSL2, SMARCE1, SMAD4, SMAD3, NR3C1, SMARCA4	93	346	16483	3.07347	0.999998	0.578823	45.2074
GOTERM_BP_DIRECT	GO:0045893~positive regulation of transcription, DNA-templated	5	5.26316	0.312183	SMAD4, SMAD3, RB1, HMGA2, SMARCA4	94	498	16412	1.75297	1	0.996261	99.7098
Annotation Cluster 17	Enrichment Score: 1.0747245846827531
Category	Term	Count	%	PValue	Genes	List Total	Pop Hits	Pop Total	Fold Enrichment	Bonferroni	Benjamini	FDR
GOTERM_BP_DIRECT	GO:0030335~positive regulation of cell migration	6	6.31579	0.00333536	EGFR, PODXL, SDCBP, SMAD3, MMP14, IRS1	94	177	16412	5.9185	0.952337	0.39786	5.08216
GOTERM_BP_DIRECT	GO:0007265~Ras protein signal transduction	4	4.21053	0.156695	EGFR, SDCBP, RB1, IRS1	94	241	16412	2.89785	1	0.955183	93.01
GOTERM_BP_DIRECT	GO:0008284~positive regulation of cell proliferation	5	5.26316	0.265185	EGFR, PLA2G4A, CD81, SDCBP, IRS1	94	461	16412	1.89366	1	0.991416	99.1857
GOTERM_BP_DIRECT	GO:0007411~axon guidance	5	5.26316	0.362538	EGFR, MYO10, SMAD4, SDCBP, IRS1	94	537	16412	1.62566	1	0.998513	99.9115
Annotation Cluster 18	Enrichment Score: 0.956241944208884
Category	Term	Count	%	PValue	Genes	List Total	Pop Hits	Pop Total	Fold Enrichment	Bonferroni	Benjamini	FDR
GOTERM_BP_DIRECT	GO:0001701~in utero embryonic development	5	5.26316	0.0324301	KDM1A, SIN3A, MSH2, SMAD4, SMAD3	94	212	16412	4.11782	1	0.645001	40.2314
GOTERM_CC_DIRECT	GO:0005667~transcription factor complex	4	4.21053	0.0737392	KDM1A, SIN3A, SMAD4, SMAD3	95	183	17701	4.07271	1	0.529756	61.6233
GOTERM_BP_DIRECT	GO:0000122~negative regulation of transcription from RNA polymerase II promoter	8	8.42105	0.114474	KDM1A, SIN3A, SMAD4, DNMT1, SMAD3, HMGA2, NCOR2, SMARCA4	94	721	16412	1.93726	1	0.919309	85.0133
GOTERM_MF_DIRECT	GO:0003700~transcription factor activity, sequence-specific DNA binding	8	8.42105	0.199407	KDM1A, SIN3A, FOSL2, SMAD4, SMAD3, NR3C1, RB1, BUD31	93	854	16483	1.6603	1	0.937057	94.7676
GOTERM_MF_DIRECT	GO:0044212~transcription regulatory region DNA binding	3	3.15789	0.303176	KDM1A, SMAD4, SMAD3	93	198	16483	2.6854	1	0.983955	99.1703
Annotation Cluster 19	Enrichment Score: 0.955079031287432
Category	Term	Count	%	PValue	Genes	List Total	Pop Hits	Pop Total	Fold Enrichment	Bonferroni	Benjamini	FDR
UP_KEYWORDS	Electron transport	4	4.21053	0.014309	NDUFA2, NDUFB6, TXNRD1, UQCRFS1	95	108	20042	7.81365	0.94153	0.183561	16.4895
KEGG_PATHWAY	hsa05016:Huntington's disease	6	6.31579	0.0151827	NDUFA2, SIN3A, NDUFB6, TGM2, UQCRFS1, POLR2A	54	191	6891	4.00873	0.863152	0.28214	16.3196
UP_KEYWORDS	Respiratory chain	3	3.15789	0.0353271	NDUFA2, NDUFB6, UQCRFS1	95	63	20042	10.0461	0.999163	0.255634	36.217
GOTERM_CC_DIRECT	GO:0005743~mitochondrial inner membrane	6	6.31579	0.0717861	TYMS, PLA2G4A, NDUFA2, NDUFB6, MRPS33, UQCRFS1	95	418	17701	2.67454	1	0.538086	60.5991
KEGG_PATHWAY	hsa04932:Non-alcoholic fatty liver disease (NAFLD)	4	4.21053	0.106341	NDUFA2, NDUFB6, UQCRFS1, IRS1	54	149	6891	3.4258	1	0.647959	72.9997
GOTERM_BP_DIRECT	GO:0022904~respiratory electron transport chain	3	3.15789	0.11944	NDUFA2, NDUFB6, UQCRFS1	94	105	16412	4.98845	1	0.923849	86.2729
UP_KEYWORDS	Mitochondrion inner membrane	4	4.21053	0.127364	TYMS, NDUFA2, NDUFB6, UQCRFS1	95	264	20042	3.19649	1	0.515855	81.7931
KEGG_PATHWAY	hsa05010:Alzheimer's disease	4	4.21053	0.138395	APP, NDUFA2, NDUFB6, UQCRFS1	54	168	6891	3.03836	1	0.724995	82.3544
GOTERM_BP_DIRECT	GO:0044237~cellular metabolic process	3	3.15789	0.188267	NDUFA2, NDUFB6, UQCRFS1	94	140	16412	3.74134	1	0.96841	96.1473
KEGG_PATHWAY	hsa00190:Oxidative phosphorylation	3	3.15789	0.27275	NDUFA2, NDUFB6, UQCRFS1	54	133	6891	2.87845	1	0.886858	97.5496
KEGG_PATHWAY	hsa05012:Parkinson's disease	3	3.15789	0.298537	NDUFA2, NDUFB6, UQCRFS1	54	142	6891	2.69601	1	0.888649	98.3907
UP_KEYWORDS	Mitochondrion	7	7.36842	0.415281	TYMS, NDUFA2, NDUFB6, BRI3BP, MRPS33, NR3C1, UQCRFS1	95	1103	20042	1.33887	1	0.874173	99.8781
GOTERM_CC_DIRECT	GO:0005739~mitochondrion	8	8.42105	0.488615	ME1, TYMS, NDUFB6, BRI3BP, MRPS33, TGM2, TXNRD1, UQCRFS1	95	1238	17701	1.20405	1	0.983894	99.9772
Annotation Cluster 20	Enrichment Score: 0.615675249960471
Category	Term	Count	%	PValue	Genes	List Total	Pop Hits	Pop Total	Fold Enrichment	Bonferroni	Benjamini	FDR
GOTERM_BP_DIRECT	GO:0006281~DNA repair	5	5.26316	0.169127	MSH6, RIF1, MSH2, CHAF1A, POLR2A	94	380	16412	2.29731	1	0.958609	94.4566
UP_KEYWORDS	DNA damage	4	4.21053	0.215315	MSH6, RIF1, MSH2, CHAF1A	95	341	20042	2.4747	1	0.688095	95.1763
UP_KEYWORDS	DNA repair	3	3.15789	0.390558	MSH6, MSH2, CHAF1A	95	287	20042	2.20524	1	0.857887	99.7953
Annotation Cluster 21	Enrichment Score: 0.5055873781342017
Category	Term	Count	%	PValue	Genes	List Total	Pop Hits	Pop Total	Fold Enrichment	Bonferroni	Benjamini	FDR
GOTERM_BP_DIRECT	GO:0051897~positive regulation of protein kinase B signaling	3	3.15789	0.0804985	EGFR, AXL, RICTOR	94	83	16412	6.31069	1	0.859194	73.0237
GOTERM_BP_DIRECT	GO:0048015~phosphatidylinositol-mediated signaling	3	3.15789	0.150112	EGFR, RICTOR, IRS1	94	121	16412	4.32882	1	0.95436	92.1078
GOTERM_BP_DIRECT	GO:0048010~vascular endothelial growth factor receptor signaling pathway	4	4.21053	0.213422	EGFR, AXL, RICTOR, IRS1	94	281	16412	2.48535	1	0.978438	97.6432
UP_SEQ_FEATURE	compositionally biased region:Ser-rich	4	4.21053	0.341422	EGFR, RICTOR, IRS1, PHC2	95	441	20064	1.91565	1	0.999992	99.7697
GOTERM_BP_DIRECT	GO:0048011~neurotrophin TRK receptor signaling pathway	4	4.21053	0.38847	RTN4, EGFR, RICTOR, IRS1	94	395	16412	1.76806	1	0.998873	99.9537
GOTERM_BP_DIRECT	GO:0008543~fibroblast growth factor receptor signaling pathway	3	3.15789	0.494974	EGFR, RICTOR, IRS1	94	292	16412	1.79379	1	0.999879	99.9977
GOTERM_BP_DIRECT	GO:0038095~Fc-epsilon receptor signaling pathway	3	3.15789	0.535615	EGFR, RICTOR, IRS1	94	315	16412	1.66282	1	0.99991	99.9994
GOTERM_BP_DIRECT	GO:0007173~epidermal growth factor receptor signaling pathway	3	3.15789	0.549226	EGFR, RICTOR, IRS1	94	323	16412	1.62163	1	0.999929	99.9996
GOTERM_BP_DIRECT	GO:0045087~innate immune response	6	6.31579	0.565504	EGFR, MYO10, APP, AXL, RICTOR, IRS1	94	883	16412	1.18638	1	0.999948	99.9998
Annotation Cluster 22	Enrichment Score: 0.22694770942006953
Category	Term	Count	%	PValue	Genes	List Total	Pop Hits	Pop Total	Fold Enrichment	Bonferroni	Benjamini	FDR
UP_SEQ_FEATURE	active site:Proton acceptor	6	6.31579	0.207287	EGFR, ME1, AXL, CDK6, TXNRD1, FAH	95	672	20064	1.88571	1	0.999863	96.5878
INTERPRO	IPR017441:Protein kinase, ATP binding site	3	3.15789	0.570869	EGFR, AXL, CDK6	92	381	18205	1.55811	1	1	99.9988
UP_SEQ_FEATURE	domain:Protein kinase	3	3.15789	0.659189	EGFR, AXL, CDK6	95	478	20064	1.32552	1	1	100
INTERPRO	IPR000719:Protein kinase, catalytic domain	3	3.15789	0.702782	EGFR, AXL, CDK6	92	486	18205	1.22148	1	1	100
UP_SEQ_FEATURE	binding site:ATP	3	3.15789	0.740417	EGFR, AXL, CDK6	95	558	20064	1.13548	1	1	100
INTERPRO	IPR011009:Protein kinase-like domain	3	3.15789	0.747304	EGFR, AXL, CDK6	92	530	18205	1.12008	1	1	100
UP_KEYWORDS	Kinase	3	3.15789	0.850065	EGFR, AXL, CDK6	95	709	20042	0.892673	1	0.996821	100
Annotation Cluster 23	Enrichment Score: 0.2185999400924629
Category	Term	Count	%	PValue	Genes	List Total	Pop Hits	Pop Total	Fold Enrichment	Bonferroni	Benjamini	FDR
UP_KEYWORDS	Endoplasmic reticulum	7	7.36842	0.376292	RTN4, EGFR, SCD, SDCBP, EXT2, RTN3, MEST	95	1057	20042	1.39714	1	0.850121	99.7267
UP_KEYWORDS	Golgi apparatus	4	4.21053	0.73452	EGFR, GDI1, EXT2, RTN3	95	806	20042	1.04699	1	0.984189	100
GOTERM_CC_DIRECT	GO:0000139~Golgi membrane	3	3.15789	0.79923	EGFR, EXT2, RTN3	95	556	17701	1.00536	1	0.999847	100
Annotation Cluster 24	Enrichment Score: 0.0829277191281362
Category	Term	Count	%	PValue	Genes	List Total	Pop Hits	Pop Total	Fold Enrichment	Bonferroni	Benjamini	FDR
GOTERM_CC_DIRECT	GO:0009986~cell surface	6	6.31579	0.162236	EGFR, APP, ITGB8, CD109, AXL, ANXA4	95	543	17701	2.05885	1	0.725165	89.0657
GOTERM_CC_DIRECT	GO:0005887~integral component of plasma membrane	7	7.36842	0.704135	SLC1A5, APP, PODXL, CD81, TSPAN6, AXL, MMP14	95	1310	17701	0.995637	1	0.998946	100
UP_KEYWORDS	Disulfide bond	13	13.6842	0.883002	EGFR, NDUFA2, AXL, CD109, CTSA, UQCRFS1, MMP14, APP, ITGB8, CD81, TENM3, TXNRD1, EXT2	95	3357	20042	0.816976	1	0.998003	100
UP_KEYWORDS	Transmembrane helix	21	22.1053	0.886919	RTN4, EGFR, BRI3BP, NDUFB6, SCD, PODXL, AXL, TSPAN6, UQCRFS1, MMP14, RTN3, APOL2, SLC1A5, APP, PBXIP1, ITGB8, CD81, TENM3, SDCBP, EXT2, MEST	95	5246	20042	0.844517	1	0.998017	100
UP_KEYWORDS	Transmembrane	21	22.1053	0.890802	RTN4, EGFR, BRI3BP, NDUFB6, SCD, PODXL, AXL, TSPAN6, UQCRFS1, MMP14, RTN3, APOL2, SLC1A5, APP, PBXIP1, ITGB8, CD81, TENM3, SDCBP, EXT2, MEST	95	5265	20042	0.841469	1	0.998035	100
UP_SEQ_FEATURE	disulfide bond	11	11.5789	0.893231	EGFR, APP, NDUFA2, ITGB8, TENM3, CD81, AXL, CTSA, TXNRD1, UQCRFS1, MMP14	95	2917	20064	0.796435	1	1	100
UP_SEQ_FEATURE	topological domain:Extracellular	10	10.5263	0.91947	EGFR, SLC1A5, APP, ITGB8, PODXL, TENM3, CD81, TSPAN6, AXL, MMP14	95	2787	20064	0.757804	1	1	100
UP_SEQ_FEATURE	topological domain:Cytoplasmic	12	12.6316	0.946466	RTN4, EGFR, SLC1A5, APP, ITGB8, PODXL, TENM3, CD81, TSPAN6, AXL, MMP14, EXT2	95	3456	20064	0.733333	1	1	100
UP_KEYWORDS	Membrane	27	28.4211	0.956136	RTN4, NDUFB6, CD109, TSPAN6, UQCRFS1, RTN3, SLC1A5, TYMS, APP, PBXIP1, ITGB8, MEST, EGFR, NDUFA2, BRI3BP, LAMTOR1, SCD, PODXL, AXL, MMP14, EPB41L2, APOL2, MYO10, CD81, TENM3, SDCBP, EXT2	95	7098	20042	0.8025	1	0.999807	100
UP_SEQ_FEATURE	transmembrane region	17	17.8947	0.978203	RTN4, EGFR, NDUFB6, BRI3BP, SCD, PODXL, AXL, TSPAN6, MMP14, RTN3, SLC1A5, APP, ITGB8, CD81, TENM3, EXT2, MEST	95	5056	20064	0.710127	1	1	100
UP_SEQ_FEATURE	glycosylation site:N-linked (GlcNAc...)	12	12.6316	0.994058	EGFR, SLC1A5, APP, ITGB8, PODXL, TENM3, CD109, TSPAN6, AXL, CTSA, EXT2, MEST	95	4235	20064	0.598442	1	1	100
UP_KEYWORDS	Signal	9	9.47368	0.995812	EGFR, APP, ITGB8, PODXL, CD109, AXL, CTSA, MMP14, MEST	95	3507	20042	0.541407	1	0.999999	100
UP_SEQ_FEATURE	signal peptide	8	8.42105	0.997342	EGFR, APP, ITGB8, PODXL, CD109, AXL, CTSA, MMP14	95	3347	20064	0.50481	1	1	100
UP_KEYWORDS	Glycoprotein	12	12.6316	0.997854	EGFR, SLC1A5, APP, ITGB8, PODXL, TENM3, CD109, TSPAN6, AXL, CTSA, EXT2, MEST	95	4542	20042	0.55738	1	1	100
GOTERM_CC_DIRECT	GO:0016021~integral component of membrane	10	10.5263	0.999074	EGFR, APP, NDUFB6, BRI3BP, PKP2, SCD, TENM3, EXT2, RTN3, MEST	95	3725	17701	0.500205	1	1	100
Annotation Cluster 25	Enrichment Score: 0.053052524924852934
Category	Term	Count	%	PValue	Genes	List Total	Pop Hits	Pop Total	Fold Enrichment	Bonferroni	Benjamini	FDR
GOTERM_MF_DIRECT	GO:0008270~zinc ion binding	6	6.31579	0.795061	MORC3, DNMT1, SMAD3, NR3C1, MMP14, PHC2	93	1177	16483	0.9035	1	0.999999	100
UP_KEYWORDS	Zinc	9	9.47368	0.878313	APP, MORC3, SMAD4, DNMT1, SMAD3, NR3C1, MMP14, POLR2A, PHC2	95	2363	20042	0.803519	1	0.99814	100
UP_KEYWORDS	Zinc-finger	4	4.21053	0.992642	MORC3, DNMT1, NR3C1, PHC2	95	1805	20042	0.46752	1	0.999998	100
