# Supplementary material for: The deregulated microRNAome contributes to the cellular response to aneuploidy
Source: BMC Genomics. 2018 Mar 14;19:197. doi: 10.1186/s12864-018-4556-6 (PMC6389165; doi:10.1186/s12864-018-4556-6)
Supplement: Supplementary file 4 — Table S3. Functional annotation clustering of hsa-miR-10a-5p targets. Complete results of the DAVID analysis of functional annotation clustering of hsa-miR-10a-5p target deregulation. (XLSX 47 kb) [file 12864_2018_4556_MOESM4_ESM.xlsx]

## Sheet: annotation clustering
DAVID functional annotation clustering of hsa-miR-10a-5p targets which are down regulated in HCT116 5/4
Annotation Cluster 1	Enrichment Score: 1.451649624048648
Category	Term	Count	%	PValue	Genes	List Total	Pop Hits	Pop Total	Fold Enrichment	Bonferroni	Benjamini	FDR
GOTERM_BP_DIRECT	GO:0051592~response to calcium ion	3	10.3448	0.00407058	PLA2G4A, SLC25A13, SPARC	28	58	16412	30.3177	0.678234	0.678234	5.24474
GOTERM_MF_DIRECT	GO:0005509~calcium ion binding	4	13.7931	0.0909845	PLA2G4A, SLC25A13, FAT2, SPARC	27	683	16483	3.57529	0.999951	0.99299	65.5829
UP_KEYWORDS	Calcium	4	13.7931	0.119242	PLA2G4A, SLC25A13, FAT2, SPARC	29	868	20042	3.18481	1	0.88658	76.7194
Annotation Cluster 2	Enrichment Score: 1.094334691097218
Category	Term	Count	%	PValue	Genes	List Total	Pop Hits	Pop Total	Fold Enrichment	Bonferroni	Benjamini	FDR
UP_KEYWORDS	Metal-binding	13	44.8276	0.00213265	ACVR2A, LIMA1, PLA2G4A, SORD, SLC25A13, RPS29, NR1D2, MTF2, ZFP30, GATAD2A, POLR3A, BIRC5, SPARC	29	3640	20042	2.46823	0.226006	0.226006	2.42096
GOTERM_MF_DIRECT	GO:0008270~zinc ion binding	7	24.1379	0.00873057	LIMA1, SORD, RPS29, NR1D2, MTF2, GATAD2A, BIRC5	27	1177	16483	3.63073	0.598267	0.598267	9.33942
UP_KEYWORDS	Zinc	9	31.0345	0.0130871	LIMA1, SORD, RPS29, NR1D2, MTF2, ZFP30, GATAD2A, POLR3A, BIRC5	29	2363	20042	2.63222	0.794192	0.54634	14.0343
GOTERM_BP_DIRECT	GO:0045892~negative regulation of transcription, DNA-templated	3	10.3448	0.188055	NR1D2, GATAD2A, BIRC5	28	483	16412	3.64064	1	0.999745	93.6166
UP_KEYWORDS	Repressor	3	10.3448	0.199426	NR1D2, GATAD2A, BIRC5	29	591	20042	3.50814	1	0.948475	92.2176
UP_KEYWORDS	Transcription	6	20.6897	0.232199	NR1D2, ZFP30, GATAD2A, POLR3A, BIRC5, DDX54	29	2375	20042	1.74595	1	0.958026	95.1835
GOTERM_CC_DIRECT	GO:0005654~nucleoplasm	6	20.6897	0.35095	NR1D2, MTF2, GATAD2A, POLR3A, BIRC5, DDX42	28	2561	17701	1.48109	1	0.995634	99.0739
UP_KEYWORDS	Transcription regulation	5	17.2414	0.40615	NR1D2, ZFP30, GATAD2A, BIRC5, DDX54	29	2309	20042	1.49654	1	0.994545	99.7477
UP_KEYWORDS	Zinc-finger	4	13.7931	0.468085	NR1D2, MTF2, ZFP30, GATAD2A	29	1805	20042	1.53153	1	0.988392	99.9287
Annotation Cluster 3	Enrichment Score: 0.7403577160257209
Category	Term	Count	%	PValue	Genes	List Total	Pop Hits	Pop Total	Fold Enrichment	Bonferroni	Benjamini	FDR
GOTERM_MF_DIRECT	GO:0044822~poly(A) RNA binding	5	17.2414	0.0962876	FASN, NAP1L1, EEF2, DDX54, DDX42	27	1120	16483	2.72536	0.999973	0.970097	67.7624
INTERPRO	IPR027417:P-loop containing nucleoside triphosphate hydrolase	4	13.7931	0.136781	DLG4, EEF2, DDX54, DDX42	28	871	18205	2.98589	1	1	81.6586
UP_KEYWORDS	Nucleotide-binding	4	13.7931	0.456383	ACVR2A, EEF2, DDX54, DDX42	29	1774	20042	1.55829	1	0.989656	99.9085
Annotation Cluster 4	Enrichment Score: 0.4661460483411724
Category	Term	Count	%	PValue	Genes	List Total	Pop Hits	Pop Total	Fold Enrichment	Bonferroni	Benjamini	FDR
GOTERM_CC_DIRECT	GO:0005829~cytosol	8	27.5862	0.207234	PLA2G4A, SORD, RPS29, DLG4, FASN, POLR3A, BIRC5, EEF2	28	3217	17701	1.57209	1	0.983214	91.9168
GOTERM_BP_DIRECT	GO:0044281~small molecule metabolic process	5	17.2414	0.306806	PLA2G4A, SLC25A13, SORD, RPS29, FASN	28	1706	16412	1.71789	1	0.999997	99.2092
GOTERM_CC_DIRECT	GO:0070062~extracellular exosome	5	17.2414	0.628401	SORD, RPS29, FAT2, FASN, EEF2	28	2769	17701	1.14153	1	0.999937	99.9978
Annotation Cluster 5	Enrichment Score: 0.3828667087928232
Category	Term	Count	%	PValue	Genes	List Total	Pop Hits	Pop Total	Fold Enrichment	Bonferroni	Benjamini	FDR
UP_KEYWORDS	Transcription	6	20.6897	0.232199	NR1D2, ZFP30, GATAD2A, POLR3A, BIRC5, DDX54	29	2375	20042	1.74595	1	0.958026	95.1835
GOTERM_BP_DIRECT	GO:0006351~transcription, DNA-templated	5	17.2414	0.347579	ZFP30, GATAD2A, POLR3A, BIRC5, DDX54	28	1811	16412	1.61829	1	0.999998	99.6449
UP_KEYWORDS	Transcription regulation	5	17.2414	0.40615	NR1D2, ZFP30, GATAD2A, BIRC5, DDX54	29	2309	20042	1.49654	1	0.994545	99.7477
GOTERM_MF_DIRECT	GO:0046872~metal ion binding	4	13.7931	0.582869	ACVR2A, ZFP30, POLR3A, BIRC5	27	1881	16483	1.29821	1	1	99.9943
GOTERM_BP_DIRECT	GO:0006355~regulation of transcription, DNA-templated	3	10.3448	0.637522	NR1D2, ZFP30, DDX54	28	1289	16412	1.36418	1	1	99.9998
Annotation Cluster 6	Enrichment Score: 0.2817161806856063
Category	Term	Count	%	PValue	Genes	List Total	Pop Hits	Pop Total	Fold Enrichment	Bonferroni	Benjamini	FDR
UP_SEQ_FEATURE	nucleotide phosphate-binding region:ATP	3	10.3448	0.4072	ACVR2A, DDX54, DDX42	29	994	20064	2.08811	1	1	99.8486
UP_KEYWORDS	Nucleotide-binding	4	13.7931	0.456383	ACVR2A, EEF2, DDX54, DDX42	29	1774	20042	1.55829	1	0.989656	99.9085
UP_KEYWORDS	ATP-binding	3	10.3448	0.585226	ACVR2A, DDX54, DDX42	29	1384	20042	1.49806	1	0.993453	99.9959
GOTERM_MF_DIRECT	GO:0005524~ATP binding	3	10.3448	0.686553	ACVR2A, DDX54, DDX42	27	1467	16483	1.24843	1	1	99.9998
Annotation Cluster 7	Enrichment Score: 0.22992750307509613
Category	Term	Count	%	PValue	Genes	List Total	Pop Hits	Pop Total	Fold Enrichment	Bonferroni	Benjamini	FDR
GOTERM_CC_DIRECT	GO:0009986~cell surface	3	10.3448	0.200332	ACVR2A, LRFN1, SPARC	28	543	17701	3.4927	1	0.992688	91.1211
UP_KEYWORDS	Disulfide bond	6	20.6897	0.515348	COL4A3, ACVR2A, NR1D2, FAT2, LRFN1, SPARC	29	3357	20042	1.23522	1	0.992004	99.9755
UP_KEYWORDS	Signal	6	20.6897	0.557418	COL4A3, ACVR2A, FAT2, DLG4, LRFN1, SPARC	29	3507	20042	1.18238	1	0.992484	99.9914
UP_SEQ_FEATURE	glycosylation site:N-linked (GlcNAc...)	7	24.1379	0.55767	COL4A3, ACVR2A, B3GNT5, GPR63, FAT2, LRFN1, SPARC	29	4235	20064	1.14357	1	1	99.996
UP_SEQ_FEATURE	transmembrane region	8	27.5862	0.581791	ACVR2A, SLC25A13, B3GNT5, GPR63, FAT2, SLC41A3, LRFN1, INTS2	29	5056	20064	1.09472	1	1	99.998
UP_SEQ_FEATURE	disulfide bond	5	17.2414	0.596619	COL4A3, ACVR2A, FAT2, LRFN1, SPARC	29	2917	20064	1.18591	1	1	99.9987
UP_KEYWORDS	Transmembrane helix	8	27.5862	0.627339	ACVR2A, SLC25A13, B3GNT5, GPR63, FAT2, SLC41A3, LRFN1, INTS2	29	5246	20042	1.05391	1	0.995411	99.9988
UP_KEYWORDS	Transmembrane	8	27.5862	0.631644	ACVR2A, SLC25A13, B3GNT5, GPR63, FAT2, SLC41A3, LRFN1, INTS2	29	5265	20042	1.05011	1	0.994542	99.999
UP_KEYWORDS	Glycoprotein	7	24.1379	0.634681	COL4A3, ACVR2A, B3GNT5, GPR63, FAT2, LRFN1, SPARC	29	4542	20042	1.06511	1	0.993493	99.999
UP_KEYWORDS	Cell membrane	5	17.2414	0.640471	GPR63, FAT2, SLC41A3, DLG4, LRFN1	29	3070	20042	1.12558	1	0.992629	99.9992
GOTERM_CC_DIRECT	GO:0016021~integral component of membrane	6	20.6897	0.699885	B3GNT5, GPR63, FAT2, SLC41A3, LRFN1, INTS2	28	3725	17701	1.01827	1	0.999975	99.9998
UP_KEYWORDS	Membrane	10	34.4828	0.707205	ACVR2A, SLC25A13, SORD, B3GNT5, GPR63, FAT2, SLC41A3, DLG4, LRFN1, INTS2	29	7098	20042	0.973659	1	0.993796	99.9999
UP_SEQ_FEATURE	signal peptide	5	17.2414	0.710145	COL4A3, ACVR2A, FAT2, LRFN1, SPARC	29	3347	20064	1.03356	1	1	100
UP_SEQ_FEATURE	topological domain:Cytoplasmic	5	17.2414	0.735257	ACVR2A, B3GNT5, GPR63, FAT2, LRFN1	29	3456	20064	1.00096	1	1	100
UP_SEQ_FEATURE	topological domain:Extracellular	4	13.7931	0.767057	ACVR2A, GPR63, FAT2, LRFN1	29	2787	20064	0.992985	1	1	100

## Sheet: annotation chart
DAVID functional annotation chart of hsa-miR-10a-5p targets which are down regulated in HCT116 5/4
Category	Term	Count	%	PValue	Genes	List Total	Pop Hits	Pop Total	Fold Enrichment	Bonferroni	Benjamini	FDR
UP_KEYWORDS	Metal-binding	13	44.8276	0.00213265	ACVR2A, LIMA1, PLA2G4A, SORD, SLC25A13, RPS29, NR1D2, MTF2, ZFP30, GATAD2A, POLR3A, BIRC5, SPARC	29	3640	20042	2.46823	0.226006	0.226006	2.42096
GOTERM_BP_DIRECT	GO:0051592~response to calcium ion	3	10.3448	0.00407058	PLA2G4A, SLC25A13, SPARC	28	58	16412	30.3177	0.678234	0.678234	5.24474
GOTERM_MF_DIRECT	GO:0008270~zinc ion binding	7	24.1379	0.00873057	LIMA1, SORD, RPS29, NR1D2, MTF2, GATAD2A, BIRC5	27	1177	16483	3.63073	0.598267	0.598267	9.33942
UP_KEYWORDS	Zinc	9	31.0345	0.0130871	LIMA1, SORD, RPS29, NR1D2, MTF2, ZFP30, GATAD2A, POLR3A, BIRC5	29	2363	20042	2.63222	0.794192	0.54634	14.0343
GOTERM_BP_DIRECT	GO:0016070~RNA metabolic process	2	6.89655	0.0130883	WDR74, DDX54	28	8	16412	146.536	0.974334	0.839793	15.971
UP_KEYWORDS	Acetylation	11	37.931	0.0139893	LIMA1, SLC25A13, SORD, RPS29, NR1D2, FASN, NAP1L1, POLR3A, BIRC5, EEF2, DDX42	29	3426	20042	2.21895	0.815584	0.430799	14.9321
GOTERM_CC_DIRECT	GO:0016020~membrane	8	27.5862	0.0209885	SORD, FASN, NAP1L1, POLR3A, EEF2, INTS2, DDX54, DDX42	28	1901	17701	2.6604	0.845358	0.845358	20.5274
INTERPRO	IPR013149:Alcohol dehydrogenase, C-terminal	2	6.89655	0.0234772	SORD, FASN	28	16	18205	81.2723	0.946181	0.946181	23.9618
INTERPRO	IPR016035:Acyl transferase/acyl hydrolase/lysophospholipase	2	6.89655	0.0263742	PLA2G4A, FASN	28	18	18205	72.2421	0.962656	0.806753	26.5227
INTERPRO	IPR011032:GroES-like	2	6.89655	0.0307043	SORD, FASN	28	21	18205	61.9218	0.978416	0.721575	30.2037
UP_KEYWORDS	Nucleus	13	44.8276	0.0375745	WDR74, NR1D2, MTF2, ZFP30, FAT2, GATAD2A, NAP1L1, POLR3A, BIRC5, EEF2, INTS2, DDX54, DDX42	29	5183	20042	1.73343	0.989906	0.683034	35.5733
INTERPRO	IPR000629:RNA helicase, ATP-dependent, DEAD-box, conserved site	2	6.89655	0.0393089	DDX54, DDX42	28	27	18205	48.1614	0.992792	0.708626	37.0233
GOTERM_BP_DIRECT	GO:0046686~response to cadmium ion	2	6.89655	0.0419367	SORD, SPARC	28	26	16412	45.0879	0.999993	0.981126	43.2116
UP_SEQ_FEATURE	short sequence motif:DEAD box	2	6.89655	0.0490733	DDX54, DDX42	29	36	20064	38.4368	0.999926	0.999926	46.4654
INTERPRO	IPR014014:RNA helicase, DEAD-box type, Q motif	2	6.89655	0.0534866	DDX54, DDX42	28	37	18205	35.1448	0.998842	0.741347	46.945
UP_SEQ_FEATURE	short sequence motif:Q motif	2	6.89655	0.0543803	DDX54, DDX42	29	40	20064	34.5931	0.999974	0.994928	50.0595
UP_KEYWORDS	Basement membrane	2	6.89655	0.0544384	COL4A3, SPARC	29	40	20042	34.5552	0.99879	0.739051	47.4061
GOTERM_BP_DIRECT	GO:0030501~positive regulation of bone mineralization	2	6.89655	0.0560547	ACVR2A, PLA2G4A	28	35	16412	33.4939	1	0.981853	53.3228
UP_KEYWORDS	Phosphoprotein	16	55.1724	0.0594377	COL4A3, LIMA1, SORD, NAP1L1, BIRC5, EEF2, WDR74, PLA2G4A, MTF2, NR1D2, GATAD2A, FASN, LRFN1, DLG4, DDX54, DDX42	29	7493	20042	1.47573	0.99936	0.706403	50.5112
UP_KEYWORDS	Cell junction	4	13.7931	0.0619485	LIMA1, FAT2, DLG4, LRFN1	29	654	20042	4.22693	0.999535	0.665892	52.0066
GOTERM_BP_DIRECT	GO:0010467~gene expression	5	17.2414	0.0695344	RPS29, NR1D2, MTF2, POLR3A, EEF2	28	958	16412	3.0592	1	0.981814	61.3987
GOTERM_BP_DIRECT	GO:0010501~RNA secondary structure unwinding	2	6.89655	0.0699722	DDX54, DDX42	28	44	16412	26.6429	1	0.965301	61.6379
GOTERM_BP_DIRECT	GO:0006412~translation	3	10.3448	0.0793959	SLC25A13, RPS29, EEF2	28	285	16412	6.16992	1	0.962573	66.4661
INTERPRO	IPR013088:Zinc finger, NHR/GATA-type	2	6.89655	0.0812401	NR1D2, GATAD2A	28	57	18205	22.8133	0.99997	0.823948	62.3559
GOTERM_BP_DIRECT	GO:0042542~response to hydrogen peroxide	2	6.89655	0.083692	PLA2G4A, EEF2	28	53	16412	22.1186	1	0.952033	68.4751
GOTERM_MF_DIRECT	GO:0005509~calcium ion binding	4	13.7931	0.0909845	PLA2G4A, SLC25A13, FAT2, SPARC	27	683	16483	3.57529	0.999951	0.99299	65.5829
INTERPRO	IPR011545:DNA/RNA helicase, DEAD/DEAH box type, N-terminal	2	6.89655	0.0934719	DDX54, DDX42	28	66	18205	19.7024	0.999994	0.82171	67.7463
GOTERM_MF_DIRECT	GO:0004004~ATP-dependent RNA helicase activity	2	6.89655	0.0962712	DDX54, DDX42	27	64	16483	19.0775	0.999973	0.970078	67.7559
GOTERM_MF_DIRECT	GO:0044822~poly(A) RNA binding	5	17.2414	0.0962876	FASN, NAP1L1, EEF2, DDX54, DDX42	27	1120	16483	2.72536	0.999973	0.928091	67.7624
GOTERM_BP_DIRECT	GO:0016525~negative regulation of angiogenesis	2	6.89655	0.0972168	COL4A3, SPARC	28	62	16412	18.9078	1	0.957536	74.0965
